# Supplementary material for: Segtor: Rapid Annotation of Genomic Coordinates and Single Nucleotide Variations Using Segment Trees
Source: PLoS One. 2011 Nov 1;6(11):e26715. doi: 10.1371/journal.pone.0026715 (PMC3206052; doi:10.1371/journal.pone.0026715)
Supplement: Data S1 — Annotation of the 74,713 missense mutations from the COSMIC database using Segtor. To verify whether the annotation provided by Segtor would be consistent with a pre-annotated set of SNVs, the set of 74,713 missense mutations from the COSMIC database was used as input for Segtor. The original annotation (gene name, isoform, original and mutant amino acid) was kept within the input ID (leftmost column). Leaving aside a few gene aliases, the annotation provided by Segtor was consistent with the original one. (OUT) [file pone.0026715.s001.out]

#INPUTID	CHR	COORD	TRANSCRIPT	GENE	POSITION	INDEX	DISTANCE5p	DISTANCE3p	PARTIAL	CODONREF	CODONREAD	AAREF	AAREAD
A2M_ENST00000404455_T_N_1	chr12	9150431	NM_000014	A2M	EXN	9	9394	38860	###	ACC	AAC	T	N
A2M_ENST00000404455_G_R_2	chr12	9150104	NM_000014	A2M	EXN	10	9721	38533	###	GGG	CGG	G	R
A2M_ENST00000404455_F_L_3	chr12	9116623	NM_000014	A2M	EXN	30	43202	5052	###	TTC	CTC	F	L
A2M_ENST00000404455_T_T_4	chr12	9121242	NM_000014	A2M	EXN	27	38583	9671	###	ACC	ACT	T	T
A4GALT_ENST00000249005_V_M_5	chr22	41418956	NM_017436	A4GALT	EXN	3	27864	885	###	GTG	ATG	V	M
A4GNT_ENST00000236709_A_A_6	chr3	139332477	NM_016161	A4GNT	EXN	2	1442	7227	###	GCT	GCG	A	A
AACS_ENST00000316519_S_S_7	chr12	124157698	NM_023928	AACS	EXN	8	41820	36126	###	AGC	AGT	S	S
AATK_SU_LMR1_A_A_8	chr17	76714917	NM_001080395	AATK	EXN	7	39550	9226	###	GCG	GCA	A	A
AATK_SU_LMR1_L_V_9	chr17	76719501	NM_001080395	AATK	EXN	3	34966	13810	###	CTC	GTC	L	V
AATK_SU_LMR1_M_V_10	chr17	76719480	NM_001080395	AATK	EXN	3	34987	13789	###	ATG	GTG	M	V
AATK_SU_LMR1_S_F_11	chr17	76719548	NM_001080395	AATK	EXN	3	34919	13857	###	TCC	TTC	S	F
AATK_SU_LMR1_T_T_12	chr17	76709964	NM_001080395	AATK	EXN	11	44503	4273	###	ACT	ACG	T	T
ABCA1_ENST00000374736_D_Y_14	chr9	106624677	NM_005502	ABCA1	EXN	19	105580	41572	###	GAT	TAT	D	Y
ABCA1_ENST00000374736_E_D_15	chr9	106660714	NM_005502	ABCA1	EXN	7	69543	77609	###	GAA	GAC	E	D
ABCA1_ENST00000374736_A_T_16	chr9	106588476	NM_005502	ABCA1	EXN	48	141781	5371	###	GCT	ACT	A	T
ABCA1_ENST00000374736_A_T_17	chr9	106611623	NM_005502	ABCA1	EXN	30	118634	28518	###	GCC	ACC	A	T
ABCA1_ENST00000374736_T_I_18	chr9	106623528	NM_005502	ABCA1	EXN	20	106729	40423	###	ACC	ATC	T	I
ABCA10_ENST00000269081_Q_H_19	chr17	64701274	NM_080282	ABCA10	EXN	15	51277	45531	###	CAG	CAC	Q	H
ABCA12_ENST00000272895_E_K_20	chr2	215574578	NM_173076	ABCA12	EXN	21	136818	70067	###	GAA	AAA	E	K
ABCA13_ENST00000319379_G_D_21	chr7	48653435	NM_152701	ABCA13	EXN	58	445046	4202	###	unreliable frames
ABCA13_ENST00000319379_L_L_22	chr7	48465295	NM_152701	ABCA13	EXN	41	256906	192342	###	unreliable frames
ABCA13_ENST00000319379_A_E_23	chr7	48282838	NM_152701	ABCA13	EXN	15	74449	374799	###	unreliable frames
ABCA13_ENST00000319379_T_I_24	chr7	48288980	NM_152701	ABCA13	EXN	16	80591	368657	###	unreliable frames
ABCA3_ENST00000301732_H_Q_25	chr16	2276767	NM_001089	ABCA3	EXN	22	53981	10887	###	CAC	CAG	H	Q
ABCA3_ENST00000301732_L_M_26	chr16	2309588	NM_001089	ABCA3	EXN	8	21160	43708	###	CTG	ATG	L	M
ABCA3_ENST00000301732_E_D_27	chr16	2285603	NM_001089	ABCA3	EXN	18	45145	19723	###	GAG	GAC	E	D
ABCA3_ENST00000301732_R_R_28	chr16	2275642	NM_001089	ABCA3	EXN	23	55106	9762	###	CGG	CGA	R	R
ABCA3_ENST00000301732_A_V_29	chr16	2290056	NM_001089	ABCA3	EXN	13	40692	24176	###	GCC	GTC	A	V
ABCA3_ENST00000301732_L_L_30	chr16	2278215	NM_001089	ABCA3	EXN	21	52533	12335	###	CTG	CTT	L	L
ABCA4_ENST00000370225_R_R_32	chr1	94293409	NM_000350	ABCA4	EXN	16	65884	62427	###	CGC	CGT	R	R
ABCA4_ENST00000370225_T_M_33	chr1	94337035	NM_000350	ABCA4	EXN	6	22258	106053	###	ACG	ATG	T	M
ABCA5_ENST00000320086_L_F_34	chr17	64781713	NM_172232	ABCA5	EXN	20	53205	29542	###	CTT	TTT	L	F
ABCA7_ENST00000263094_R_C_35	chr19	994398	NM_019112	ABCA7	EXN	9	3296	22172	###	CGC	TGC	R	C
ABCA9_ENST00000340001_T_T_36	chr17	64551266	NM_080283	ABCA9	EXN	6	17465	68898	###	ACG	ACA	T	T
ABCB1_NM_000927.3_A_T_37	chr7	87028594	NM_000927	ABCB1	EXN	9	151906	57710	###	GCT	ACT	A	T
ABCB1_NM_000927.3_K_N_38	chr7	86998570	NM_000927	ABCB1	EXN	22	181930	27686	###	AAG	AAT	K	N
ABCB10_ENST00000344517_R_T_39	chr1	227734029	NM_012089	ABCB10	EXN	7	27036	15077	###	AGA	ACA	R	T
ABCB5_ENST00000258738_E_V_40	chr7	20704568	NM_001163941	ABCB5	EXN	17	82798	58593	###	GAA	GTA	E	V
ABCB6_NM_005689.1_R_C_41	chr2	219785409	NM_005689	ABCB6	EXN	14	6507	2671	###	CGC	TGC	R	C
ABCB6_NM_005689.1_R_G_42	chr2	219791435	NM_005689	ABCB6	EXN	1	481	8697	###	CGC	GGC	R	G
ABCB8_NM_007188.2_I_T_43	chr7	150362327	NM_007188	ABCB8	EXN	3	5884	13475	###	ATC	ACC	I	T
ABCB8_NM_007188.2_A_G_44	chr7	150373230	NM_007188	ABCB8	EXN	16	16787	2572	###	GCT	GGT	A	G
ABCC10_ENST00000244533_L_L_45	chr6	43525676	NM_033450	ABCC10	EXN	20	18209	465	###	CTG	TTG	L	L
ABCC11_ENST00000356608_A_V_46	chr16	46796828	NM_032583	ABCC11	EXN	13	29761	38505	###	GCC	GTC	A	V
ABCC3_NM_003786.2_D_Y_47	chr17	46123489	NM_003786	ABCC3	EXN	31	56272	572	###	GAT	TAT	D	Y
ABCC4_NM_005845.2_G_R_48	chr13	94613377	NM_005845	ABCC4	EXN	18	138311	143293	###	GGT	CGT	G	R
ABCC4_NM_005845.2_A_T_49	chr13	94484895	NM_005845	ABCC4	EXN	30	266793	14811	###	GCA	ACA	A	T
ABCC4_NM_005845.2_F_F_50	chr13	94656844	NM_005845	ABCC4	EXN	8	94844	186760	###	TTC	TTT	F	F
ABCD2_ENST00000308666_L_M_52	chr12	38266275	NM_005164	ABCD2	EXN	7	33835	34986	###	CTG	ATG	L	M
ABCF2_ENST00000287844_V_V_53	chr7	150542925	NM_005692	ABCF2	EXN	14	12325	7069	###	GTC	GTT	V	V
ABCF3_ENST00000292808_M_I_54	chr3	185390402	NM_018358	ABCF3	EXN	14	3845	4087	###	ATG	ATA	M	I
ABCG2_NM_004827.1_E_K_55	chr4	89261932	NM_004827	ABCG2	EXN	6	37103	31492	###	GAA	AAA	E	K
ABHD12B_ENST00000353130_I_V_56	chr14	50438360	NM_181814	ABHD12B	EXN	8	29732	3078	###	ATC	GTC	I	V
ABHD2_NM_007011.4_L_L_57	chr15	87520228	NM_007011	ABHD2	EXN	10	87843	26367	###	CTG	CTA	L	L
ABHD4_ENST00000216327_Y_Y_58	chr14	22148578	NM_022060	ABHD4	EXN	6	11591	2527	###	TAC	TAT	Y	Y
ABI1_ENST00000357225_A_T_59	chr10	27106149	NM_001178122	ABI1	EXN	3	83873	30616	###	GCA	ACA	A	T
ABL1_X16416_T_I_60	chr9	132738104	NM_007313	ABL1	EXN	6	159015	14779	###	ACT	ATT	T	I
ABL1_X16416_T_I_61	chr9	132738104	NM_007313	ABL1	EXN	6	159015	14779	###	ACT	ATT	T	I
ABL1_X16416_T_I_62	chr9	132738104	NM_007313	ABL1	EXN	6	159015	14779	###	ACT	ATT	T	I
ABL1_X16416_T_I_63	chr9	132738104	NM_007313	ABL1	EXN	6	159015	14779	###	ACT	ATT	T	I
ABL1_X16416_T_I_64	chr9	132738104	NM_007313	ABL1	EXN	6	159015	14779	###	ACT	ATT	T	I
ABL1_X16416_T_I_65	chr9	132738104	NM_007313	ABL1	EXN	6	159015	14779	###	ACT	ATT	T	I
ABL1_X16416_E_V_66	chr9	132728185	NM_007313	ABL1	EXN	4	149096	24698	###	GAG	GTG	E	V
ABL1_X16416_E_V_67	chr9	132728185	NM_007313	ABL1	EXN	4	149096	24698	###	GAG	GTG	E	V
ABL1_X16416_E_K_68	chr9	132728184	NM_007313	ABL1	EXN	4	149095	24699	###	GAG	AAG	E	K
ABL1_X16416_Y_H_69	chr9	132728178	NM_007313	ABL1	EXN	4	149089	24705	###	TAC	CAC	Y	H
ABL1_X16416_H_P_70	chr9	132740177	NM_007313	ABL1	EXN	7	161088	12706	###	CAT	CCT	H	P
ABL1_X16416_T_I_71	chr9	132738104	NM_007313	ABL1	EXN	6	159015	14779	###	ACT	ATT	T	I
ABL1_X16416_T_I_72	chr9	132738104	NM_007313	ABL1	EXN	6	159015	14779	###	ACT	ATT	T	I
ABL1_X16416_Y_H_73	chr9	132728178	NM_007313	ABL1	EXN	4	149089	24705	###	TAC	CAC	Y	H
ABL1_X16416_E_K_74	chr9	132728184	NM_007313	ABL1	EXN	4	149095	24699	###	GAG	AAG	E	K
ABL1_X16416_E_K_75	chr9	132728184	NM_007313	ABL1	EXN	4	149095	24699	###	GAG	AAG	E	K
ABL1_X16416_E_V_76	chr9	132728185	NM_007313	ABL1	EXN	4	149096	24698	###	GAG	GTG	E	V
ABL1_X16416_T_I_77	chr9	132738104	NM_007313	ABL1	EXN	6	159015	14779	###	ACT	ATT	T	I
ABL1_X16416_T_I_78	chr9	132738104	NM_007313	ABL1	EXN	6	159015	14779	###	ACT	ATT	T	I
ABL1_X16416_T_I_79	chr9	132738104	NM_007313	ABL1	EXN	6	159015	14779	###	ACT	ATT	T	I
ABL1_X16416_Y_H_80	chr9	132728178	NM_007313	ABL1	EXN	4	149089	24705	###	TAC	CAC	Y	H
ABL1_X16416_F_L_81	chr9	132738111	NM_007313	ABL1	EXN	6	159022	14772	###	TTC	TTG	F	L
ABL1_X16416_G_E_82	chr9	132728170	NM_007313	ABL1	EXN	4	149081	24713	###	GGG	GAG	G	E
ABL1_X16416_G_E_83	chr9	132728170	NM_007313	ABL1	EXN	4	149081	24713	###	GGG	GAG	G	E
ABL1_X16416_E_K_84	chr9	132728184	NM_007313	ABL1	EXN	4	149095	24699	###	GAG	AAG	E	K
ABL1_X16416_E_K_85	chr9	132728184	NM_007313	ABL1	EXN	4	149095	24699	###	GAG	AAG	E	K
ABL1_X16416_E_K_86	chr9	132728184	NM_007313	ABL1	EXN	4	149095	24699	###	GAG	AAG	E	K
ABL1_X16416_M_T_87	chr9	132738212	NM_007313	ABL1	EXN	6	159123	14671	###	ATG	ACG	M	T
ABL1_X16416_M_T_88	chr9	132738212	NM_007313	ABL1	EXN	6	159123	14671	###	ATG	ACG	M	T
ABL1_X16416_M_V_89	chr9	132728151	NM_007313	ABL1	EXN	4	149062	24732	###	ATG	GTG	M	V
ABL1_X16416_Q_H_90	chr9	132728177	NM_007313	ABL1	EXN	4	149088	24706	###	CAG	CAC	Q	H
ABL1_X16416_Y_H_91	chr9	132728178	NM_007313	ABL1	EXN	4	149089	24705	###	TAC	CAC	Y	H
ABL1_X16416_Y_H_92	chr9	132728178	NM_007313	ABL1	EXN	4	149089	24705	###	TAC	CAC	Y	H
ABL1_X16416_Y_H_93	chr9	132728178	NM_007313	ABL1	EXN	4	149089	24705	###	TAC	CAC	Y	H
ABL1_X16416_Y_H_94	chr9	132728178	NM_007313	ABL1	EXN	4	149089	24705	###	TAC	CAC	Y	H
ABL1_X16416_Y_F_95	chr9	132728179	NM_007313	ABL1	EXN	4	149090	24704	###	TAC	TTC	Y	F
ABL1_X16416_E_K_96	chr9	132728184	NM_007313	ABL1	EXN	4	149095	24699	###	GAG	AAG	E	K
ABL1_X16416_E_K_97	chr9	132728184	NM_007313	ABL1	EXN	4	149095	24699	###	GAG	AAG	E	K
ABL1_X16416_E_K_98	chr9	132728184	NM_007313	ABL1	EXN	4	149095	24699	###	GAG	AAG	E	K
ABL1_X16416_E_V_99	chr9	132728185	NM_007313	ABL1	EXN	4	149096	24698	###	GAG	GTG	E	V
ABL1_X16416_T_I_100	chr9	132738104	NM_007313	ABL1	EXN	6	159015	14779	###	ACT	ATT	T	I
ABL1_X16416_T_I_101	chr9	132738104	NM_007313	ABL1	EXN	6	159015	14779	###	ACT	ATT	T	I
ABL1_X16416_T_I_102	chr9	132738104	NM_007313	ABL1	EXN	6	159015	14779	###	ACT	ATT	T	I
ABL1_X16416_T_I_103	chr9	132738104	NM_007313	ABL1	EXN	6	159015	14779	###	ACT	ATT	T	I
ABL1_X16416_T_I_104	chr9	132738104	NM_007313	ABL1	EXN	6	159015	14779	###	ACT	ATT	T	I
ABL1_X16416_T_I_105	chr9	132738104	NM_007313	ABL1	EXN	6	159015	14779	###	ACT	ATT	T	I
ABL1_X16416_M_T_106	chr9	132738212	NM_007313	ABL1	EXN	6	159123	14671	###	ATG	ACG	M	T
ABL1_X16416_M_T_107	chr9	132738212	NM_007313	ABL1	EXN	6	159123	14671	###	ATG	ACG	M	T
ABL1_X16416_M_T_108	chr9	132738212	NM_007313	ABL1	EXN	6	159123	14671	###	ATG	ACG	M	T
ABL1_X16416_M_T_109	chr9	132738212	NM_007313	ABL1	EXN	6	159123	14671	###	ATG	ACG	M	T
ABL1_X16416_E_G_110	chr9	132738224	NM_007313	ABL1	EXN	6	159135	14659	###	GAG	GGG	E	G
ABL1_X16416_H_R_111	chr9	132740177	NM_007313	ABL1	EXN	7	161088	12706	###	CAT	CGT	H	R
ABL1_X16416_Y_H_112	chr9	132728178	NM_007313	ABL1	EXN	4	149089	24705	###	TAC	CAC	Y	H
ABL1_X16416_Y_H_113	chr9	132728178	NM_007313	ABL1	EXN	4	149089	24705	###	TAC	CAC	Y	H
ABL1_X16416_Y_H_114	chr9	132728178	NM_007313	ABL1	EXN	4	149089	24705	###	TAC	CAC	Y	H
ABL1_X16416_E_V_115	chr9	132728185	NM_007313	ABL1	EXN	4	149096	24698	###	GAG	GTG	E	V
ABL1_X16416_E_K_116	chr9	132728184	NM_007313	ABL1	EXN	4	149095	24699	###	GAG	AAG	E	K
ABL1_X16416_E_K_117	chr9	132728184	NM_007313	ABL1	EXN	4	149095	24699	###	GAG	AAG	E	K
ABL1_X16416_T_I_118	chr9	132738104	NM_007313	ABL1	EXN	6	159015	14779	###	ACT	ATT	T	I
ABL1_X16416_T_N_119	chr9	132738104	NM_007313	ABL1	EXN	6	159015	14779	###	ACT	AAT	T	N
ABL1_X16416_M_T_120	chr9	132738212	NM_007313	ABL1	EXN	6	159123	14671	###	ATG	ACG	M	T
ABL1_X16416_M_T_121	chr9	132738212	NM_007313	ABL1	EXN	6	159123	14671	###	ATG	ACG	M	T
ABL1_X16416_F_V_122	chr9	132738235	NM_007313	ABL1	EXN	6	159146	14648	###	TTC	GTC	F	V
ABL1_X16416_F_V_123	chr9	132738235	NM_007313	ABL1	EXN	6	159146	14648	###	TTC	GTC	F	V
ABL1_X16416_H_R_124	chr9	132740177	NM_007313	ABL1	EXN	7	161088	12706	###	CAT	CGT	H	R
ABL1_X16416_F_V_125	chr9	132738235	NM_007313	ABL1	EXN	6	159146	14648	###	TTC	GTC	F	V
ABL1_X16416_D_G_126	chr9	132737341	NM_007313	ABL1	EXN	5	158252	15542	###	GAC	GGC	D	G
ABL1_X16416_E_K_127	chr9	132728184	NM_007313	ABL1	EXN	4	149095	24699	###	GAG	AAG	E	K
ABL1_X16416_E_K_128	chr9	132728184	NM_007313	ABL1	EXN	4	149095	24699	###	GAG	AAG	E	K
ABL1_X16416_E_K_129	chr9	132728184	NM_007313	ABL1	EXN	4	149095	24699	###	GAG	AAG	E	K
ABL1_X16416_E_K_130	chr9	132728184	NM_007313	ABL1	EXN	4	149095	24699	###	GAG	AAG	E	K
ABL1_X16416_E_K_131	chr9	132728184	NM_007313	ABL1	EXN	4	149095	24699	###	GAG	AAG	E	K
ABL1_X16416_E_K_132	chr9	132728184	NM_007313	ABL1	EXN	4	149095	24699	###	GAG	AAG	E	K
ABL1_X16416_T_I_133	chr9	132738104	NM_007313	ABL1	EXN	6	159015	14779	###	ACT	ATT	T	I
ABL1_X16416_G_E_134	chr9	132728170	NM_007313	ABL1	EXN	4	149081	24713	###	GGG	GAG	G	E
ABL1_X16416_M_T_135	chr9	132738212	NM_007313	ABL1	EXN	6	159123	14671	###	ATG	ACG	M	T
ABL1_X16416_Q_H_136	chr9	132728177	NM_007313	ABL1	EXN	4	149088	24706	###	CAG	CAC	Q	H
ABL1_X16416_E_V_137	chr9	132728185	NM_007313	ABL1	EXN	4	149096	24698	###	GAG	GTG	E	V
ABL1_X16416_Y_F_138	chr9	132728179	NM_007313	ABL1	EXN	4	149090	24704	###	TAC	TTC	Y	F
ABL1_X16416_E_K_139	chr9	132728184	NM_007313	ABL1	EXN	4	149095	24699	###	GAG	AAG	E	K
ABL1_X16416_E_K_140	chr9	132728184	NM_007313	ABL1	EXN	4	149095	24699	###	GAG	AAG	E	K
ABL1_X16416_E_K_141	chr9	132728184	NM_007313	ABL1	EXN	4	149095	24699	###	GAG	AAG	E	K
ABL1_X16416_E_K_142	chr9	132728184	NM_007313	ABL1	EXN	4	149095	24699	###	GAG	AAG	E	K
ABL1_X16416_M_T_143	chr9	132738212	NM_007313	ABL1	EXN	6	159123	14671	###	ATG	ACG	M	T
ABL1_X16416_F_V_144	chr9	132738235	NM_007313	ABL1	EXN	6	159146	14648	###	TTC	GTC	F	V
ABL1_X16416_T_I_145	chr9	132738104	NM_007313	ABL1	EXN	6	159015	14779	###	ACT	ATT	T	I
ABL1_X16416_M_T_146	chr9	132738212	NM_007313	ABL1	EXN	6	159123	14671	###	ATG	ACG	M	T
ABL1_X16416_F_V_147	chr9	132738235	NM_007313	ABL1	EXN	6	159146	14648	###	TTC	GTC	F	V
ABL1_X16416_M_T_148	chr9	132738212	NM_007313	ABL1	EXN	6	159123	14671	###	ATG	ACG	M	T
ABL1_X16416_H_R_149	chr9	132740177	NM_007313	ABL1	EXN	7	161088	12706	###	CAT	CGT	H	R
ABL1_X16416_M_T_150	chr9	132738212	NM_007313	ABL1	EXN	6	159123	14671	###	ATG	ACG	M	T
ABL1_X16416_E_G_151	chr9	132738224	NM_007313	ABL1	EXN	6	159135	14659	###	GAG	GGG	E	G
ABL1_X16416_F_S_152	chr9	132745309	NM_007313	ABL1	EXN	9	166220	7574	###	TTT	TCT	F	S
ABL1_X16416_M_V_153	chr9	132728151	NM_007313	ABL1	EXN	4	149062	24732	###	ATG	GTG	M	V
ABL1_X16416_G_E_154	chr9	132728170	NM_007313	ABL1	EXN	4	149081	24713	###	GGG	GAG	G	E
ABL1_X16416_L_V_155	chr9	132728163	NM_007313	ABL1	EXN	4	149074	24720	###	CTG	GTG	L	V
ABL1_X16416_S_Y_156	chr9	132740240	NM_007313	ABL1	EXN	7	161151	12643	###	TCC	TAC	S	Y
ABL1_X16416_E_K_157	chr9	132743727	NM_007313	ABL1	EXN	8	164638	9156	###	GAG	AAG	E	K
ABL1_X16416_Q_H_158	chr9	132728177	NM_007313	ABL1	EXN	4	149088	24706	###	CAG	CAC	Q	H
ABL1_X16416_M_T_159	chr9	132738212	NM_007313	ABL1	EXN	6	159123	14671	###	ATG	ACG	M	T
ABL1_X16416_Q_H_160	chr9	132728177	NM_007313	ABL1	EXN	4	149088	24706	###	CAG	CAC	Q	H
ABL1_X16416_Q_H_161	chr9	132728177	NM_007313	ABL1	EXN	4	149088	24706	###	CAG	CAT	Q	H
ABL1_X16416_Q_H_162	chr9	132728177	NM_007313	ABL1	EXN	4	149088	24706	###	CAG	CAC	Q	H
ABL1_X16416_Y_F_163	chr9	132728179	NM_007313	ABL1	EXN	4	149090	24704	###	TAC	TTC	Y	F
ABL1_X16416_E_K_164	chr9	132728184	NM_007313	ABL1	EXN	4	149095	24699	###	GAG	AAG	E	K
ABL1_X16416_T_I_165	chr9	132738104	NM_007313	ABL1	EXN	6	159015	14779	###	ACT	ATT	T	I
ABL1_X16416_F_L_166	chr9	132738111	NM_007313	ABL1	EXN	6	159022	14772	###	TTC	TTG	F	L
ABL1_X16416_F_L_167	chr9	132738111	NM_007313	ABL1	EXN	6	159022	14772	###	TTC	TTG	F	L
ABL1_X16416_M_T_168	chr9	132738212	NM_007313	ABL1	EXN	6	159123	14671	###	ATG	ACG	M	T
ABL1_X16416_M_T_169	chr9	132738212	NM_007313	ABL1	EXN	6	159123	14671	###	ATG	ACG	M	T
ABL1_X16416_E_G_170	chr9	132738224	NM_007313	ABL1	EXN	6	159135	14659	###	GAG	GGG	E	G
ABL1_X16416_E_G_171	chr9	132738224	NM_007313	ABL1	EXN	6	159135	14659	###	GAG	GGG	E	G
ABL1_X16416_T_I_172	chr9	132738104	NM_007313	ABL1	EXN	6	159015	14779	###	ACT	ATT	T	I
ABL1_X16416_T_I_173	chr9	132738104	NM_007313	ABL1	EXN	6	159015	14779	###	ACT	ATT	T	I
ABL1_X16416_T_I_174	chr9	132738104	NM_007313	ABL1	EXN	6	159015	14779	###	ACT	ATT	T	I
ABL1_X16416_T_I_175	chr9	132738104	NM_007313	ABL1	EXN	6	159015	14779	###	ACT	ATT	T	I
ABL1_X16416_T_I_176	chr9	132738104	NM_007313	ABL1	EXN	6	159015	14779	###	ACT	ATT	T	I
ABL1_X16416_T_I_177	chr9	132738104	NM_007313	ABL1	EXN	6	159015	14779	###	ACT	ATT	T	I
ABL1_X16416_F_L_178	chr9	132738091	NM_007313	ABL1	EXN	6	159002	14792	###	TTC	CTC	F	L
ABL1_X16416_F_L_179	chr9	132738091	NM_007313	ABL1	EXN	6	159002	14792	###	TTC	CTC	F	L
ABL1_X16416_M_T_180	chr9	132738212	NM_007313	ABL1	EXN	6	159123	14671	###	ATG	ACG	M	T
ABL1_X16416_M_T_181	chr9	132738212	NM_007313	ABL1	EXN	6	159123	14671	###	ATG	ACG	M	T
ABL1_X16416_R_K_182	chr9	132720252	NM_007313	ABL1	EXN	3	141163	32631	###	AGA	AAA	R	K
ABL1_X16416_R_G_183	chr9	132719331	NM_007313	ABL1	EXN	2	140242	33552	###	CGT	GGT	R	G
ABL1_X16416_T_T_184	chr9	132750450	NM_007313	ABL1	EXN	11	171361	2433	###	ACG	ACT	T	T
ABL2_NM_005158_P_L_185	chr1	177350737	NM_001168238	ABL2	EXN	8	114705	15651	###	CCA	CTA	P	L
ABL2_NM_005158_E_Q_186	chr1	177367165	NM_001168238	ABL2	EXN	2	98277	32079	###	GAG	CAG	E	Q
ABL2_NM_005158_R_I_187	chr1	177350641	NM_001168238	ABL2	EXN	8	114801	15555	###	AGA	ATA	R	I
AC013469.8-2_ENST00000408934_H_H_192	chr2	240630104	NM_001080835	PRR21	EXN	1	968	201	###	CAT	CAC	H	H
ACACA_ENST00000360679_R_Q_200	chr17	32592986	NM_198839	ACACA	EXN	46	248029	76946	###	CGA	CAA	R	Q
ACADM_ENST00000370841_P_R_201	chr1	75973071	NM_000016	ACADM	EXN	6	10440	28872	###	CCT	CGT	P	R
ACADM_ENST00000370841_M_V_202	chr1	75963061	NM_000016	ACADM	EXN	1	430	38882	###	ATG	GTG	M	V
ACADS_ENST00000242592_S_S_203	chr12	119659646	NM_000017	ACADS	EXN	4	11692	2548	###	AGC	AGT	S	S
ACADS_ENST00000242592_L_L_204	chr12	119661595	NM_000017	ACADS	EXN	10	13641	599	###	CTG	CTA	L	L
ACAP1_ENST00000158762_K_R_206	chr17	7186514	NM_014716	ACAP1	EXN	5	5942	9004	###	AAG	AGG	K	R
ACAP1_ENST00000158762_R_Q_207	chr17	7187463	NM_014716	ACAP1	EXN	6	6891	8055	###	CGG	CAG	R	Q
ACAT2_ENST00000367048_G_S_208	chr6	160109641	NM_005891	ACAT2	EXN	4	6662	10436	###	GGT	AGT	G	S
ACCN1_ENST00000225823_P_S_209	chr17	28375101	NM_001094	ACCN1	EXN	6	1132837	10882	###	CCC	TCC	P	S
ACCN3_ENST00000349064_P_S_210	chr7	150378793	NM_020321	ACCN3	EXN	4	2255	1983	###	CCG	TCG	P	S
ACCS_ENST00000263776_G_E_211	chr11	44055978	NM_001127219	ACCS	EXN	8	11673	6167	###	GGG	GAG	G	E
ACCS_ENST00000263776_S_L_212	chr11	44061361	NM_001127219	ACCS	EXN	13	17056	784	###	TCA	TTA	S	L
ACF_ENST00000374001_E_K_213	chr10	52245937	NM_138933	A1CF	EXN	9	69504	9606	###	GAG	AAG	E	K
ACHE_ENST00000302913_T_I_214	chr7	100329506	NM_000665	ACHE	EXN	2	1971	3955	###	ACC	ATC	T	I
ACHE_ENST00000302913_S_S_215	chr7	100329367	NM_000665	ACHE	EXN	2	2110	3816	###	TCC	TCT	S	S
ACIN1_ENST00000262710_R_Q_216	chr14	22600466	NM_014977	ACIN1	EXN	17	34197	2852	###	CGA	CAA	R	Q
ACLY_NM_001096.2_S_A_217	chr17	37302840	NM_001096	ACLY	EXN	15	25958	26135	###	TCA	GCA	S	A
ACO2_NM_001098.2_E_Q_218	chr22	40250841	NM_001098	ACO2	EXN	13	55766	4098	###	GAG	CAG	E	Q
ACO2_NM_001098.2_T_N_219	chr22	40253854	NM_001098	ACO2	EXN	17	58779	1085	###	ACC	AAC	T	N
ACO2_NM_001098.2_G_E_220	chr22	40250821	NM_001098	ACO2	EXN	13	55746	4118	###	GGA	GAA	G	E
ACOT11_ENST00000343744_G_G_221	chr1	54823083	NM_015547	ACOT11	EXN	2	36594	49922	###	GGG	GGA	G	G
ACOX3_ENST00000356406_G_S_222	chr4	8469022	NM_003501	ACOX3	EXN	2	24330	50113	###	GGC	AGC	G	S
ACRBP_ENST00000229243_S_S_224	chr12	6619514	NM_032489	ACRBP	EXN	8	7327	2011	###	AGC	AGT	S	S
ACSL4_NM_022977.1_R_C_225	chrX	108812736	NM_022977	ACSL4	EXN	5	50541	41516	###	CGC	TGC	R	C
ACSL4_NM_022977.1_F_F_226	chrX	108793124	NM_022977	ACSL4	EXN	14	70153	21904	###	TTC	TTT	F	F
ACSL5_ENST00000356116_G_D_227	chr10	114167604	NM_203379	ACSL5	EXN	14	43698	10524	###	GGC	GAC	G	D
ACSL5_ENST00000356116_K_R_228	chr10	114166715	NM_203379	ACSL5	EXN	13	42809	11413	###	AAG	AGG	K	R
ACSM2B_ENST00000329697_P_S_230	chr16	20461790	NM_001105069	ACSM2B	EXN	12	33406	6206	###	CCT	TCT	P	S
ACSS3_ENST00000261206_M_V_231	chr12	80137925	NM_024560	ACSS3	EXN	11	141985	35788	###	ATG	GTG	M	V
ACTG1_ENST00000331925_T_T_232	chr17	77092864	NM_001614	ACTG1	EXN	4	1558	1270	###	ACC	ACT	T	T
ACTL9_ENST00000324436_A_D_233	chr19	8669927	NM_178525	ACTL9	EXN	1	245	1176	###	GCC	GAC	A	D
ACTL9_ENST00000324436_A_T_234	chr19	8669058	NM_178525	ACTL9	EXN	1	1114	307	###	GCG	ACG	A	T
ACTN1_ENST00000193403_S_L_235	chr14	68446506	NM_001130005	ACTN1	EXN	5	69330	35913	###	TCA	TTA	S	L
ACTR10_ENST00000254286_K_K_236	chr14	57739326	NM_018477	ACTR10	EXN	2	2740	32780	###	AAG	AAA	K	K
ACTR1A_ENST00000369905_K_K_237	chr10	104230676	NM_005736	ACTR1A	EXN	11	21826	1699	###	AAG	AAA	K	K
ACTR8_ENST00000335754_T_I_238	chr3	53881563	NM_022899	ACTR8	EXN	10	9706	5427	###	ACT	ATT	T	I
ACTRT1_NM_138289.1_K_K_239	chrX	127013705	NM_138289	ACTRT1	EXN	1	358	1081	###	AAG	AAA	K	K
ACVR1_NM_001105_P_S_240	chr2	158343089	NM_001111067	ACVR1	EXN	5	97531	41884	###	CCT	TCT	P	S
ACVR1B_NM_020328_P_P_241	chr12	50667109	NM_020328	ACVR1B	INT	8	35391	10021	###
ACVR1C_NM_145259_A_A_242	chr2	158114930	NM_001111032	ACVR1C	EXN	3	78715	23405	###	GCT	GCA	A	A
ACVR1C_NM_145259_W_R_243	chr2	158109347	NM_001111033	ACVR1C	EXN	3	84298	17822	###	TGG	CGG	W	R
ACVR2A_NM_001616_D_N_244	chr2	148392585	NM_001616	ACVR2A	EXN	7	73545	12278	###	GAT	AAT	D	N
ACY1_ENST00000232907_E_D_245	chr3	51998047	NM_000666	ACY1	EXN	15	5444	211	###	GAG	GAC	E	D
ADA_OTTHUMT00000080509.1_G_G_246	chr20	42688591	NM_000022	ADA	EXN	4	25199	7014	###	GGC	GGT	G	G
ADAM10_NM_001110.1_G_E_247	chr15	56720279	NM_001110	ADAM10	EXN	8	109190	44477	###	GGA	GAA	G	E
ADAM12_NM_003474.2_G_E_248	chr10	127743547	NM_003474	ADAM12	EXN	14	323570	50652	###	GGA	GAA	G	E
ADAM12_NM_003474.2_A_T_249	chr10	127796641	NM_003474	ADAM12	EXN	6	270476	103746	###	GCA	ACA	A	T
ADAM12_NM_003474.2_D_H_250	chr10	127779650	NM_003474	ADAM12	EXN	9	287467	86755	###	GAC	CAC	D	H
ADAM12_NM_003474.2_L_F_251	chr10	127714867	NM_003474	ADAM12	EXN	21	352250	21972	###	TTG	TTT	L	F
ADAM12_NM_003474.2_L_F_252	chr10	127714867	NM_003474	ADAM12	EXN	21	352250	21972	###	TTG	TTT	L	F
ADAM12_NM_003474.2_D_G_253	chr10	128009005	NM_003474	ADAM12	EXN	2	58112	316110	###	GAC	GGC	D	G
ADAM15_NM_207197.1_G_E_254	chr1	153296353	NM_207195	ADAM15	EXN	12	5967	5523	###	GGA	GAA	G	E
ADAM15_NM_207197.1_G_S_255	chr1	153290565	NM_207195	ADAM15	EXN	1	179	11311	###	GGT	AGT	G	S
ADAM15_NM_207197.1_S_S_256	chr1	153296196	NM_207195	ADAM15	EXN	11	5810	5680	###	TCC	TCT	S	S
ADAM15_NM_207197.1_G_E_257	chr1	153293320	NM_207195	ADAM15	EXN	5	2934	8556	###	GGG	GAG	G	E
ADAM15_NM_207197.1_G_D_258	chr1	153299877	NM_207195	ADAM15	EXN	19	9491	1999	###	GGT	GAT	G	D
ADAM18_NM_014237.1_T_I_259	chr8	39656829	NM_014237	ADAM18	EXN	16	95530	49815	###	ACT	ATT	T	I
ADAM18_NM_014237.1_T_T_260	chr8	39644808	NM_014237	ADAM18	EXN	14	83509	61836	###	ACT	ACC	T	T
ADAM18_NM_014237.1_E_K_261	chr8	39700540	NM_014237	ADAM18	EXN	19	139241	6104	###	GAA	AAA	E	K
ADAM18_NM_014237.1_M_I_262	chr8	39582985	NM_014237	ADAM18	EXN	3	21686	123659	###	ATG	ATA	M	I
ADAM19_NM_023038.2_R_Q_263	chr5	156890402	NM_033274	ADAM19	EXN	5	44944	53512	###	CGA	CAA	R	Q
ADAM19_NM_023038.2_A_T_264	chr5	156868900	NM_033274	ADAM19	EXN	9	66446	32010	###	GCC	ACC	A	T
ADAM19_NM_023038.2_L_V_265	chr5	156862427	NM_033274	ADAM19	EXN	12	72919	25537	###	CTG	GTG	L	V
ADAM2_NM_001464.3_P_S_266	chr8	39732529	NM_001464	ADAM2	EXN	16	82407	12117	###	CCA	TCA	P	S
ADAM20_NM_003814.4_C_C_267	chr14	70059134	NM_003814	ADAM20	EXN	2	12351	303	###	TGC	TGT	C	C
ADAM22_NM_021723.2_A_T_268	chr7	87401723	NM_016351	ADAM22	EXN	1	85	262662	###	GCG	ACG	A	T
ADAM22_NM_021723.2_G_R_269	chr7	87600146	NM_016351	ADAM22	EXN	12	198508	64239	###	GGG	AGG	G	R
ADAM22_NM_021723.2_A_A_270	chr7	87635446	NM_016351	ADAM22	EXN	25	233808	28939	###	GCC	GCT	A	A
ADAM28_NM_014265.2_G_G_271	chr8	24240084	NM_014265	ADAM28	EXN	10	32559	28587	###	GGC	GGT	G	G
ADAM28_NM_014265.2_D_N_272	chr8	24248940	NM_014265	ADAM28	EXN	14	41415	19731	###	GAT	AAT	D	N
ADAM28_NM_014265.2_G_G_273	chr8	24255071	NM_014265	ADAM28	EXN	16	47546	13600	###	GGG	GGA	G	G
ADAM28_NM_014265.2_R_R_274	chr8	24255119	NM_014265	ADAM28	EXN	16	47594	13552	###	CGG	CGA	R	R
ADAM29_NM_014269.2_D_D_275	chr4	176134370	NM_001130705	ADAM29	EXN	3	58286	1535	###	GAT	GAC	D	D
ADAM29_NM_014269.2_T_M_276	chr4	176135488	NM_001130705	ADAM29	EXN	3	59404	417	###	ACG	ATG	T	M
ADAM29_NM_014269.2_G_E_277	chr4	176135017	NM_001130705	ADAM29	EXN	3	58933	888	###	GGG	GAG	G	E
ADAM29_NM_014269.2_G_E_278	chr4	176135017	NM_001130705	ADAM29	EXN	3	58933	888	###	GGG	GAG	G	E
ADAM29_NM_014269.2_P_L_279	chr4	176133343	NM_001130705	ADAM29	EXN	3	57259	2562	###	CCG	CTG	P	L
ADAM29_NM_014269.2_V_I_281	chr4	176133864	NM_001130705	ADAM29	EXN	3	57780	2041	###	GTC	ATC	V	I
ADAM30_NM_021794.2_P_L_282	chr1	120240172	NM_021794	ADAM30	EXN	1	464	2493	###	CCT	CTT	P	L
ADAM32_NM_145004.4_G_C_283	chr8	39141452	NM_145004	ADAM32	EXN	8	57245	120141	###	GGC	TGC	G	C
ADAM32_NM_145004.4_F_L_284	chr8	39187868	NM_145004	ADAM32	EXN	12	103661	73725	###	TTT	TTG	F	L
ADAM33_NM_025220.2_G_S_285	chr20	3603466	NM_025220	ADAM33	EXN	5	7272	6846	###	GGC	AGC	G	S
ADAM7_NM_003817.1_C_S_286	chr8	24405366	NM_003817	ADAM7	EXN	14	50912	16799	###	TGC	AGC	C	S
ADAMTS1_NM_006988.3_Y_Y_287	chr21	27132153	NM_006988	ADAMTS1	EXN	9	7446	1676	###	TAC	TAT	Y	Y
ADAMTS1_NM_006988.3_L_L_288	chr21	27138641	NM_006988	ADAMTS1	EXN	1	958	8164	###	CTC	CTA	L	L
ADAMTS1_NM_006988.3_C_F_289	chr21	27132692	NM_006988	ADAMTS1	EXN	8	6907	2215	###	TGT	TTT	C	F
ADAMTS1_NM_006988.3_C_F_290	chr21	27132692	NM_006988	ADAMTS1	EXN	8	6907	2215	###	TGT	TTT	C	F
ADAMTS10_NM_030957.2_P_S_291	chr19	8574726	NM_030957	ADAMTS10	EXN	5	6862	23600	###	CCC	TCC	P	S
ADAMTS12_NM_030955.2_C_C_292	chr5	33612951	NM_030955	ADAMTS12	EXN	19	314930	49907	###	TGC	TGT	C	C
ADAMTS12_NM_030955.2_T_P_293	chr5	33719786	NM_030955	ADAMTS12	EXN	4	208095	156742	###	ACA	CCA	T	P
ADAMTS12_NM_030955.2_S_S_294	chr5	33719913	NM_030955	ADAMTS12	EXN	4	207968	156869	###	AGT	AGC	S	S
ADAMTS13_NM_139025.1_R_H_295	chr9	135297381	NM_139027	ADAMTS13	EXN	17	20440	16948	###	CGC	CAC	R	H
ADAMTS13_NM_139025.1_R_H_297	chr9	135288419	NM_139027	ADAMTS13	EXN	10	11478	25910	###	CGC	CAC	R	H
ADAMTS13_NM_139025.1_R_H_298	chr9	135288419	NM_139027	ADAMTS13	EXN	10	11478	25910	###	CGC	CAC	R	H
ADAMTS13_NM_139025.1_E_Q_299	chr9	135297362	NM_139027	ADAMTS13	EXN	17	20421	16967	###	GAG	CAG	E	Q
ADAMTS15_NM_139055.1_Q_R_300	chr11	129848382	NM_139055	ADAMTS15	EXN	8	24303	3367	###	CAG	CGG	Q	R
ADAMTS15_NM_139055.1_C_G_301	chr11	129848705	NM_139055	ADAMTS15	EXN	8	24626	3044	###	TGT	GGT	C	G
ADAMTS15_NM_139055.1_Y_F_302	chr11	129848469	NM_139055	ADAMTS15	EXN	8	24390	3280	###	TAT	TTT	Y	F
ADAMTS16_NM_139056.1_Y_N_303	chr5	5292868	NM_139056	ADAMTS16	EXN	16	99425	80544	###	TAC	AAC	Y	N
ADAMTS16_NM_139056.1_C_C_304	chr5	5290107	NM_139056	ADAMTS16	EXN	14	96664	83305	###	TGT	TGC	C	C
ADAMTS17_NM_139057.1_D_G_305	chr15	98512929	NM_139057	ADAMTS17	EXN	9	186777	183763	###	GAT	GGT	D	G
ADAMTS18_NM_199355.1_R_K_306	chr16	75953574	NM_199355	ADAMTS18	EXN	7	72938	80048	###	AGA	AAA	R	K
ADAMTS18_NM_199355.1_K_T_307	chr16	75947434	NM_199355	ADAMTS18	EXN	9	79078	73908	###	AAG	ACG	K	T
ADAMTS18_NM_199355.1_P_P_308	chr16	75911271	NM_199355	ADAMTS18	EXN	16	115241	37745	###	CCC	CCT	P	P
ADAMTS18_NM_199355.1_G_G_309	chr16	76025835	NM_199355	ADAMTS18	EXN	2	677	152309	###	GGC	GGT	G	G
ADAMTS18_NM_199355.1_G_G_310	chr16	76026016	NM_199355	ADAMTS18	EXN	1	496	152490	###	GGG	GGA	G	G
ADAMTS18_NM_199355.1_A_T_311	chr16	76026054	NM_199355	ADAMTS18	EXN	1	458	152528	###	GCG	ACG	A	T
ADAMTS18_NM_199355.1_G_R_312	chr16	76026024	NM_199355	ADAMTS18	EXN	1	488	152498	###	GGA	AGA	G	R
ADAMTS19_NM_133638.1_L_I_313	chr5	128891349	NM_133638	ADAMTS19	EXN	5	67347	210926	###	CTT	ATT	L	I
ADAMTS19_NM_133638.1_L_I_314	chr5	128891349	NM_133638	ADAMTS19	EXN	5	67347	210926	###	CTT	ATT	L	I
ADAMTS19_NM_133638.1_V_L_315	chr5	128915496	NM_133638	ADAMTS19	EXN	7	91494	186779	###	GTT	CTT	V	L
ADAMTS2_NM_014244.1_D_D_316	chr5	178495549	NM_014244	ADAMTS2	EXN	13	209386	22093	###	GAC	GAT	D	D
ADAMTS2_NM_014244.1_H_N_317	chr5	178632581	NM_014244	ADAMTS2	EXN	3	72354	159125	###	CAT	AAT	H	N
ADAMTS20_NM_025003.2_C_Y_323	chr12	42057487	NM_025003	ADAMTS20	EXN	32	174504	23208	###	TGC	TAC	C	Y
ADAMTS20_NM_025003.2_L_F_324	chr12	42056174	NM_025003	ADAMTS20	EXN	35	175817	21895	###	TTA	TTT	L	F
ADAMTS20_NM_025003.2_A_V_325	chr12	42144695	NM_025003	ADAMTS20	EXN	10	87296	110416	###	GCG	GTG	A	V
ADAMTS3_NM_014243.1_R_L_326	chr4	73380310	NM_014243	ADAMTS3	EXN	19	273070	14759	###	CGC	CTC	R	L
ADAMTS4_NM_005099.3_R_H_327	chr1	159427682	NM_005099	ADAMTS4	EXN	9	7787	1520	###	CGC	CAC	R	H
ADAMTS8_NM_007037.2_T_I_328	chr11	129783713	NM_007037	ADAMTS8	EXN	8	20036	3685	###	ACA	ATA	T	I
ADAMTS9_NM_182920.1_T_T_329	chr3	64522387	NM_182920	ADAMTS9	EXN	30	126018	46016	###	ACC	ACT	T	T
ADAMTSL1_NM_139238.1_S_S_330	chr9	18647648	NM_001040272	ADAMTSL1	EXN	8	183544	253299	###	TCG	TCA	S	S
ADAMTSL3_NM_207517.1_A_E_331	chr15	82450941	NM_207517	ADAMTSL3	EXN	23	337099	48656	###	GCA	GAA	A	E
ADAMTSL3_NM_207517.1_I_F_332	chr15	82496707	NM_207517	ADAMTSL3	EXN	29	382865	2890	###	ATT	TTT	I	F
ADAMTSL3_NM_207517.1_A_A_333	chr15	82485114	NM_207517	ADAMTSL3	EXN	27	371272	14483	###	GCA	GCG	A	A
ADAMTSL3_NM_207517.1_R_H_334	chr15	82372907	NM_207517	ADAMTSL3	EXN	16	259065	126690	###	CGT	CAT	R	H
ADAMTSL3_NM_207517.1_R_C_335	chr15	82430312	NM_207517	ADAMTSL3	EXN	20	316470	69285	###	CGC	TGC	R	C
ADAMTSL3_NM_207517.1_V_M_336	chr15	82344884	NM_207517	ADAMTSL3	EXN	10	231042	154713	###	GTG	ATG	V	M
ADAMTSL3_NM_207517.1_W_C_337	chr15	82344925	NM_207517	ADAMTSL3	EXN	10	231083	154672	###	TGG	TGC	W	C
ADAMTSL3_NM_207517.1_Q_Q_338	chr15	82443089	NM_207517	ADAMTSL3	EXN	21	329247	56508	###	CAG	CAA	Q	Q
ADAMTSL3_NM_207517.1_R_H_340	chr15	82430313	NM_207517	ADAMTSL3	EXN	20	316471	69284	###	CGC	CAC	R	H
ADAMTSL3_NM_207517.1_D_N_341	chr15	82481336	NM_207517	ADAMTSL3	EXN	26	367494	18261	###	GAC	AAC	D	N
ADAMTSL3_NM_207517.1_R_R_342	chr15	82357673	NM_207517	ADAMTSL3	EXN	14	243831	141924	###	CGC	CGT	R	R
ADAR_ENST00000368474_L_L_343	chr1	152827244	NM_001025107	ADAR	EXN	11	39817	6086	###	CTC	CTT	L	L
ADAR_ENST00000368474_E_V_344	chr1	152829363	NM_001025107	ADAR	EXN	7	37698	8205	###	GAG	GTG	E	V
ADARB2_ENST00000381312_R_H_345	chr10	1395335	NM_018702	ADARB2	EXN	3	374383	177262	###	CGC	CAC	R	H
ADARB2_ENST00000381312_V_I_346	chr10	1253039	NM_018702	ADARB2	EXN	7	516679	34966	###	GTC	ATC	V	I
ADARB2_ENST00000381312_T_M_347	chr10	1395671	NM_018702	ADARB2	EXN	3	374047	177598	###	ACG	ATG	T	M
ADAT3_ENST00000329478_R_C_348	chr19	1864088	NM_138422	ADAT3	EXN	2	7671	358	###	CGC	TGC	R	C
ADCY1_ENST00000297323_P_S_349	chr7	45692170	NM_021116	ADCY1	EXN	13	111520	37069	###	CCC	TCC	P	S
ADCY4_ENST00000310677_D_D_350	chr14	23868519	NM_139247	ADCY4	EXN	9	5185	11109	###	GAC	GAT	D	D
ADCY8_ENST00000286355_L_L_351	chr8	131966156	NM_001115	ADCY8	EXN	8	155861	104427	###	CTG	TTG	L	L
ADCY8_ENST00000286355_F_L_352	chr8	131917737	NM_001115	ADCY8	EXN	12	204280	56008	###	TTT	TTG	F	L
ADH1A_NM_000667.2_T_T_354	chr4	100422769	NM_000667	ADH1A	EXN	6	8396	6222	###	ACC	ACA	T	T
ADH6_NM_000672.2_K_R_355	chr4	100348981	NM_001102470	ADH6	EXN	6	10445	6163	###	AAG	AGG	K	R
ADH7_NM_000673.3_F_L_356	chr4	100560944	NM_000673	ADH7	EXN	6	14746	8502	###	TTT	TTG	F	L
ADHFE1_NM_144650.1_D_V_358	chr8	67523750	NM_144650	ADHFE1	EXN	8	16478	19848	###	GAT	GTT	D	V
ADHFE1_NM_144650.1_A_V_359	chr8	67528904	NM_144650	ADHFE1	EXN	10	21632	14694	###	GCT	GTT	A	V
ADK_NM_006721.2_V_V_360	chr10	76099972	NM_006721	ADK	EXN	10	519001	39094	###	GTC	GTT	V	V
ADM_ENST00000278175_L_L_361	chr11	10284521	NM_001124	ADM	EXN	4	1303	978	###	CTC	CTT	L	L
ADNP2_ENST00000262198_E_K_362	chr18	75996793	NM_014913	ADNP2	EXN	4	28890	2426	###	GAG	AAG	E	K
ADORA1_ENST00000309502_E_K_363	chr1	201401178	NM_000674	ADORA1	EXN	4	37719	1978	###	GAG	AAG	E	K
ADORA3_ENST00000241356_A_T_364	chr1	111847187	NM_020683	ADORA3	EXN	1	1079	19694	###	GCT	ACT	A	T
ADRA1A_ENST00000380586_V_I_365	chr8	26684053	NM_033303	ADRA1A	EXN	2	94786	22469	###	GTA	ATA	V	I
ADRA1A_ENST00000380586_G_W_366	chr8	26778286	NM_033303	ADRA1A	EXN	1	553	116702	###	GGG	TGG	G	W
ADRBK1_NM_001619_R_Q_368	chr11	66808972	NM_001619	ADRBK1	EXN	19	18491	1633	###	CGG	CAG	R	Q
ADRBK2_NM_005160_G_D_369	chr22	24416208	NM_005160	ADRBK2	EXN	12	125347	39050	###	GGT	GAT	G	D
ADRBK2_NM_005160_R_K_370	chr22	24387589	NM_005160	ADRBK2	EXN	4	96728	67669	###	AGA	AAA	R	K
ADSS_NM_001126.2_G_D_371	chr1	242653980	NM_001126	ADSS	EXN	6	28056	15561	###	GGT	GAT	G	D
ADSSL1_ENST00000332972_P_S_372	chr14	104275781	NM_152328	ADSSL1	EXN	3	14202	8911	###	CCA	TCA	P	S
AFF1_ENST00000307808_Q_K_373	chr4	88275854	NM_001166693	AFF1	EXN	21	200676	5375	###	CAA	AAA	Q	K
AFF3_ENST00000356421_T_I_374	chr2	99989815	NM_002285	AFF3	EXN	6	135654	459667	###	ACC	ATC	T	I
AFF4_ENST00000339039_G_E_376	chr5	132260605	NM_014423	AFF4	EXN	11	66648	21635	###	GGA	GAA	G	E
AFF4_ENST00000339039_S_T_377	chr5	132259952	NM_014423	AFF4	EXN	11	67301	20982	###	TCA	ACA	S	T
AGAP2_NM_014770.2_A_T_378	chr12	56411623	NM_014770	AGAP2	EXN	9	10584	6362	###	GCC	ACC	A	T
AGAP2_NM_014770.2_D_Y_379	chr12	56409800	NM_014770	AGAP2	EXN	13	12407	4539	###	GAC	TAC	D	Y
AGAP2_NM_014770.2_S_S_380	chr12	56407424	NM_014770	AGAP2	EXN	16	14783	2163	###	TCG	TCA	S	S
AGAP2_NM_014770.2_S_N_381	chr12	56408033	NM_014770	AGAP2	EXN	14	14174	2772	###	AGT	AAT	S	N
AGAP3_ENST00000397238_G_G_382	chr7	150451879	NM_031946	AGAP3	EXN	9	37120	20577	###	GGG	GGA	G	G
AGAP3_ENST00000397238_S_F_383	chr7	150471573	NM_031946	AGAP3	EXN	17	56814	883	###	TCC	TTC	S	F
AGBL5_ENST00000360131_R_P_384	chr2	27133089	NM_021831	AGBL5	EXN	8	5094	13905	###	CGA	CCA	R	P
AGER_ENST00000375076_L_M_385	chr6	32256951	NM_001136	AGER	EXN	11	3050	227	###	CTG	ATG	L	M
AGFG1_NM_004504.3_G_R_386	chr2	228106712	NM_004504	AGFG1	EXN	7	61580	27470	###	GGG	AGG	G	R
AGFG1_NM_004504.3_G_R_387	chr2	228106712	NM_004504	AGFG1	EXN	7	61580	27470	###	GGG	AGG	G	R
AGFG2_ENST00000300176_R_K_388	chr7	99986067	NM_006076	AGFG2	EXN	3	11297	17712	###	AGA	AAA	R	K
AGL_ENST00000370163_D_N_389	chr1	100115826	NM_000642	AGL	EXN	12	27598	46341	###	GAC	AAC	D	N
AGPAT1_ENST00000375104_P_P_390	chr6	32247183	NM_032741	AGPAT1	EXN	2	6637	3216	###	CCC	CCT	P	P
AGRN_ENST00000379370_R_P_391	chr1	975212	NM_198576	AGRN	EXN	27	29846	6143	###	CGT	CCT	R	P
AGTPBP1_ENST00000376083_E_K_393	chr9	87438025	NM_015239	AGTPBP1	EXN	14	108739	86751	###	GAG	AAG	E	K
AGTR2_ENST00000326255_K_E_394	chrX	115217787	NM_000686	AGTR2	EXN	3	1801	2466	###	AAA	GAA	K	E
AHDC1_ENST00000247087_P_P_395	chr1	27750380	NM_001029882	AHDC1	EXN	6	52350	17037	###	CCC	CCT	P	P
AHI1_NM_017651.3_P_S_396	chr6	135811225	NM_001134831	AHI1	EXN	12	49371	164420	###	CCA	TCA	P	S
AHI1_NM_017651.3_T_A_397	chr6	135791535	NM_001134831	AHI1	EXN	19	69061	144730	###	ACT	GCT	T	A
AHR_NM_001621.2_D_N_398	chr7	17316161	NM_001621	AHR	EXN	2	11360	36139	###	GAC	AAC	D	N
AHR_NM_001621.2_T_S_399	chr7	17349127	NM_001621	AHR	EXN	11	44326	3173	###	ACT	TCT	T	S
AHSA2_NM_152392.1_M_T_400	chr2	61267268	NM_152392	AHSA2	EXN	6	9209	921	###	ATG	ACG	M	T
AIF1_ENST00000376051_ENST00000376051_R_K_401	chr6	31692022	NM_004847	AIF1	EXN	3	1049	753	###	AGG	AAG	R	K
AIFM1_NM_145812.1_D_N_402	chrX	129111203	NM_145812	AIFM1	EXN	3	16339	20183	###	GAT	AAT	D	N
AJAP1_ENST00000378190_S_R_403	chr1	4672030	NM_018836	AJAP1	EXN	2	57065	71681	###	AGC	AGA	S	R
AK3L1_NM_013410.1_L_P_404	chr1	65464402	NM_203464	AK4	EXN	6	78582	6012	###	CTT	CCT	L	P
AK5_NM_174858.1_L_L_405	chr1	77760120	NM_174858	AK5	EXN	12	239790	38122	###	CTG	CTA	L	L
AKAP10_NM_007202.2_L_L_406	chr17	19780281	NM_007202	AKAP10	EXN	9	41440	30939	###	TTA	TTG	L	L
AKAP11_NM_016248.2_R_K_407	chr13	41775774	NM_016248	AKAP11	EXN	8	31485	19628	###	AGG	AAG	R	K
AKAP12_NM_005100.2_E_K_408	chr6	151711937	NM_005100	AKAP12	EXN	4	109110	9448	###	GAA	AAA	E	K
AKAP12_NM_005100.2_T_I_409	chr6	151714335	NM_005100	AKAP12	EXN	4	111508	7050	###	ACT	ATT	T	I
AKAP12_NM_005100.2_K_T_410	chr6	151715199	NM_005100	AKAP12	EXN	4	112372	6186	###	AAG	ACG	K	T
AKAP12_NM_005100.2_L_L_411	chr6	151712665	NM_005100	AKAP12	EXN	4	109838	8720	###	CTC	CTG	L	L
AKAP13_NM_006738.4_G_G_412	chr15	83999807	NM_006738	AKAP13	EXN	11	274932	93783	###	GGA	GGC	G	G
AKAP13_NM_006738.4_A_A_413	chr15	83924931	NM_006738	AKAP13	EXN	7	200056	168659	###	GCC	GCT	A	A
AKAP13_NM_006738.4_A_V_414	chr15	83999992	NM_006738	AKAP13	EXN	11	275117	93598	###	GCA	GTA	A	V
AKAP3_NM_006422.2_G_D_415	chr12	4595275	NM_006422	AKAP3	EXN	5	29329	338	###	GGC	GAC	G	D
AKAP3_NM_006422.2_G_E_416	chr12	4608123	NM_006422	AKAP3	EXN	4	16481	13186	###	GGG	GAG	G	E
AKAP3_NM_006422.2_R_C_417	chr12	4595237	NM_006422	AKAP3	EXN	5	29367	300	###	CGC	TGC	R	C
AKAP3_NM_006422.2_H_Y_418	chr12	4607356	NM_006422	AKAP3	EXN	4	17248	12419	###	CAT	TAT	H	Y
AKAP4_NM_003886.2_T_I_419	chrX	49844434	NM_003886	AKAP4	EXN	5	7970	2283	###	ACC	ATC	T	I
AKAP4_NM_003886.2_C_C_420	chrX	49845639	NM_003886	AKAP4	EXN	5	6765	3488	###	TGC	TGT	C	C
AKAP4_NM_003886.2_V_V_421	chrX	49845489	NM_003886	AKAP4	EXN	5	6915	3338	###	GTC	GTA	V	V
AKAP4_NM_003886.2_Y_C_422	chrX	49844443	NM_003886	AKAP4	EXN	5	7961	2292	###	TAC	TGC	Y	C
AKAP4_NM_003886.2_A_A_424	chrX	49845081	NM_003886	AKAP4	EXN	5	7323	2930	###	GCA	GCT	A	A
AKAP6_NM_004274.3_K_M_425	chr14	32139748	NM_004274	AKAP6	EXN	7	271518	232271	###	AAG	ATG	K	M
AKAP6_NM_004274.3_K_M_426	chr14	32139748	NM_004274	AKAP6	EXN	7	271518	232271	###	AAG	ATG	K	M
AKAP6_NM_004274.3_M_I_427	chr14	32312838	NM_004274	AKAP6	EXN	12	444608	59181	###	ATG	ATT	M	I
AKAP6_NM_004274.3_M_I_428	chr14	32312838	NM_004274	AKAP6	EXN	12	444608	59181	###	ATG	ATT	M	I
AKAP6_NM_004274.3_E_Q_429	chr14	32361874	NM_004274	AKAP6	EXN	13	493644	10145	###	GAG	CAG	E	Q
AKAP6_NM_004274.3_E_Q_430	chr14	32361874	NM_004274	AKAP6	EXN	13	493644	10145	###	GAG	CAG	E	Q
AKAP6_NM_004274.3_P_T_432	chr14	32362285	NM_004274	AKAP6	EXN	13	494055	9734	###	CCC	ACC	P	T
AKAP6_NM_004274.3_I_F_433	chr14	32361739	NM_004274	AKAP6	EXN	13	493509	10280	###	ATC	TTC	I	F
AKAP6_NM_004274.3_I_F_434	chr14	32361739	NM_004274	AKAP6	EXN	13	493509	10280	###	ATC	TTC	I	F
AKAP8_NM_005858.2_Q_H_435	chr19	15326813	NM_005858	AKAP8	EXN	14	24790	1478	###	CAA	CAT	Q	H
AKAP9_NM_147171.1_R_K_436	chr7	91512284	NM_147185	AKAP9	EXN	21	104159	65638	###	AGA	AAA	R	K
AKAP9_NM_147171.1_E_Q_437	chr7	91564098	NM_147185	AKAP9	EXN	41	155973	13824	###	GAG	CAG	E	Q
AKAP9_NM_147171.1_D_H_438	chr7	91545117	NM_147185	AKAP9	EXN	30	136992	32805	###	GAT	CAT	D	H
AKAP9_NM_147171.1_A_T_439	chr7	91549886	NM_147185	AKAP9	EXN	32	141761	28036	###	GCT	ACT	A	T
AKAP9_NM_147171.1_L_F_440	chr7	91490102	NM_147185	AKAP9	EXN	14	81977	87820	###	CTT	TTT	L	F
AKAP9_NM_147171.1_M_I_441	chr7	91546610	NM_147185	AKAP9	EXN	31	138485	31312	###	ATG	ATT	M	I
AKNA_NM_030767.2_S_S_442	chr9	116169761	NM_030767	AKNA	EXN	6	26745	33506	###	TCG	TCA	S	S
AKNA_NM_030767.2_E_K_443	chr9	116159022	NM_030767	AKNA	EXN	13	37484	22767	###	GAA	AAA	E	K
AKR7A2_ENST00000235835_T_I_444	chr1	19505142	NM_003689	AKR7A2	EXN	6	6085	2093	###	ACC	ATC	T	I
AKT1_ENST00000349310_E_K_515	chr14	104317500	NM_001014431	AKT1	EXN	3	15625	10768	###	GAG	AAG	E	K
AKT3_NM_005465_G_R_519	chr1	241867586	NM_181690	AKT3	EXN	5	205590	149428	###	GGA	AGA	G	R
AL122001.32_ENST00000401058_P_S_521	chr1	46580916	NM_199044	NSUN4	INT	1	1939	22361	###
AL512274.9_ENST00000356542_T_T_523	chr6	42218050	NM_001164446	C6orf132	EXN	1	643	41214	###	ACC	ACT	T	T
ALDH18A1_ENST00000371224_L_L_524	chr10	97356610	NM_001017423	ALDH18A1	EXN	18	49947	934	###	CTG	TTG	L	L
ALDH1A1_NM_000689.3_A_S_525	chr9	74733718	NM_000689	ALDH1A1	EXN	4	24071	28311	###	GCA	TCA	A	S
ALDH1A2_NM_003888.2_D_N_526	chr15	56093392	NM_003888	ALDH1A2	EXN	3	51806	60473	###	GAT	AAT	D	N
ALDH1A3_NM_000693.1_V_V_527	chr15	99251750	NM_000693	ALDH1A3	EXN	6	14218	22603	###	GTC	GTA	V	V
ALDH1A3_NM_000693.1_V_A_528	chr15	99272470	NM_000693	ALDH1A3	EXN	13	34938	1883	###	GTC	GCC	V	A
ALDH1A3_NM_000693.1_G_D_529	chr15	99258351	NM_000693	ALDH1A3	EXN	9	20819	16002	###	GGC	GAC	G	D
ALDH1L1_ENST00000393434_N_N_530	chr3	127352011	NM_012190	ALDH1L1	EXN	8	30164	46913	###	AAC	AAT	N	N
ALDH1L1_ENST00000393434_A_V_531	chr3	127333008	NM_012190	ALDH1L1	EXN	13	49167	27910	###	GCG	GTG	A	V
ALDH2_NM_000690.2_R_K_532	chr12	110704142	NM_000690	ALDH2	EXN	2	15413	28025	###	AGG	AAG	R	K
ALDH3B2_NM_000695.3_R_C_533	chr11	67189590	NM_001031615	ALDH3B2	EXN	7	15671	3381	###	CGC	TGC	R	C
ALDH3B2_NM_000695.3_S_R_534	chr11	67187770	NM_001031615	ALDH3B2	EXN	9	17491	1561	###	AGC	AGA	S	R
ALDH7A1_NM_001182.2_L_L_535	chr5	125958649	NM_001182	ALDH7A1	EXN	1	332	51832	###	CTC	CTT	L	L
ALDH7A1_NM_001182.2_I_V_536	chr5	125908606	NM_001182	ALDH7A1	EXN	18	50375	1789	###	ATC	GTC	I	V
ALDOA_NM_000034.2_R_C_537	chr16	29986140	NM_000034	ALDOA	EXN	7	14148	3096	###	CGC	TGC	R	C
ALDOB_NM_000035.2_K_K_538	chr9	103231885	NM_000035	ALDOB	EXN	3	5998	9222	###	AAG	AAA	K	K
ALG13_NM_024810.1_V_V_539	chrX	110887606	NM_001099922	ALG13	EXN	26	76604	2923	###	GTG	GTT	V	V
ALK_NM_004304_F_L_540	chr2	29297199	NM_004304	ALK	EXN	23	700737	28055	###	TTC	TTA	F	L
ALK_NM_004304_F_L_541	chr2	29297199	NM_004304	ALK	EXN	23	700737	28055	###	TTC	TTA	F	L
ALK_NM_004304_F_I_542	chr2	29297201	NM_004304	ALK	EXN	23	700735	28057	###	TTC	ATC	F	I
ALK_NM_004304_F_L_543	chr2	29297199	NM_004304	ALK	EXN	23	700737	28055	###	TTC	TTA	F	L
ALK_NM_004304_F_L_544	chr2	29297199	NM_004304	ALK	EXN	23	700737	28055	###	TTC	TTA	F	L
ALK_NM_004304_F_L_545	chr2	29297199	NM_004304	ALK	EXN	23	700737	28055	###	TTC	TTA	F	L
ALK_NM_004304_F_I_546	chr2	29290364	NM_004304	ALK	EXN	24	707572	21220	###	TTC	ATC	F	I
ALK_NM_004304_F_L_547	chr2	29290362	NM_004304	ALK	EXN	24	707574	21218	###	TTC	TTA	F	L
ALK_NM_004304_R_Q_548	chr2	29286168	NM_004304	ALK	EXN	25	711768	17024	###	CGA	CAA	R	Q
ALK_NM_004304_R_Q_549	chr2	29286168	NM_004304	ALK	EXN	25	711768	17024	###	CGA	CAA	R	Q
ALK_NM_004304_R_Q_550	chr2	29286168	NM_004304	ALK	EXN	25	711768	17024	###	CGA	CAA	R	Q
ALK_NM_004304_R_Q_551	chr2	29286168	NM_004304	ALK	EXN	25	711768	17024	###	CGA	CAA	R	Q
ALK_NM_004304_R_Q_552	chr2	29299889	NM_004304	ALK	EXN	20	698047	30745	###	CGG	CAG	R	Q
ALK_NM_004304_T_T_553	chr2	29297088	NM_004304	ALK	EXN	23	700848	27944	###	ACC	ACA	T	T
ALK_NM_004304_T_T_554	chr2	29297088	NM_004304	ALK	EXN	23	700848	27944	###	ACC	ACA	T	T
ALK_NM_004304_T_T_555	chr2	29297088	NM_004304	ALK	EXN	23	700848	27944	###	ACC	ACA	T	T
ALK_NM_004304_M_R_556	chr2	29298732	NM_004304	ALK	EXN	22	699204	29588	###	ATG	AGG	M	R
ALK_NM_004304_I_N_557	chr2	29298717	NM_004304	ALK	EXN	22	699219	29573	###	ATC	AAC	I	N
ALK_NM_004304_I_N_558	chr2	29298717	NM_004304	ALK	EXN	22	699219	29573	###	ATC	AAC	I	N
ALK_NM_004304_F_I_559	chr2	29297201	NM_004304	ALK	EXN	23	700735	28057	###	TTC	ATC	F	I
ALK_NM_004304_F_L_560	chr2	29297199	NM_004304	ALK	EXN	23	700737	28055	###	TTC	TTA	F	L
ALK_NM_004304_F_L_561	chr2	29297199	NM_004304	ALK	EXN	23	700737	28055	###	TTC	TTA	F	L
ALK_NM_004304_F_L_562	chr2	29297199	NM_004304	ALK	EXN	23	700737	28055	###	TTC	TTA	F	L
ALK_NM_004304_F_V_563	chr2	29290364	NM_004304	ALK	EXN	24	707572	21220	###	TTC	GTC	F	V
ALK_NM_004304_F_C_564	chr2	29290363	NM_004304	ALK	EXN	24	707573	21219	###	TTC	TGC	F	C
ALK_NM_004304_R_Q_565	chr2	29286168	NM_004304	ALK	EXN	25	711768	17024	###	CGA	CAA	R	Q
ALK_NM_004304_R_Q_566	chr2	29286168	NM_004304	ALK	EXN	25	711768	17024	###	CGA	CAA	R	Q
ALK_NM_004304_R_Q_567	chr2	29286168	NM_004304	ALK	EXN	25	711768	17024	###	CGA	CAA	R	Q
ALK_NM_004304_R_Q_568	chr2	29286168	NM_004304	ALK	EXN	25	711768	17024	###	CGA	CAA	R	Q
ALK_NM_004304_F_C_569	chr2	29290363	NM_004304	ALK	EXN	24	707573	21219	###	TTC	TGC	F	C
ALK_NM_004304_F_L_570	chr2	29297199	NM_004304	ALK	EXN	23	700737	28055	###	TTC	TTA	F	L
ALK_NM_004304_F_L_571	chr2	29297199	NM_004304	ALK	EXN	23	700737	28055	###	TTC	TTA	F	L
ALK_NM_004304_A_T_572	chr2	29290397	NM_004304	ALK	EXN	24	707539	21253	###	GCC	ACC	A	T
ALK_NM_004304_R_Q_573	chr2	29286168	NM_004304	ALK	EXN	25	711768	17024	###	CGA	CAA	R	Q
ALK_NM_004304_F_V_574	chr2	29290364	NM_004304	ALK	EXN	24	707572	21220	###	TTC	GTC	F	V
ALK_NM_004304_F_L_575	chr2	29297201	NM_004304	ALK	EXN	23	700735	28057	###	TTC	CTC	F	L
ALK_NM_004304_R_Q_576	chr2	29286168	NM_004304	ALK	EXN	25	711768	17024	###	CGA	CAA	R	Q
ALK_NM_004304_F_V_577	chr2	29297201	NM_004304	ALK	EXN	23	700735	28057	###	TTC	GTC	F	V
ALK_NM_004304_F_L_578	chr2	29297199	NM_004304	ALK	EXN	23	700737	28055	###	TTC	TTA	F	L
ALK_NM_004304_F_L_579	chr2	29297201	NM_004304	ALK	EXN	23	700735	28057	###	TTC	CTC	F	L
ALK_NM_004304_F_L_580	chr2	29297199	NM_004304	ALK	EXN	23	700737	28055	###	TTC	TTA	F	L
ALK_NM_004304_F_L_581	chr2	29297199	NM_004304	ALK	EXN	23	700737	28055	###	TTC	TTA	F	L
ALK_NM_004304_F_L_582	chr2	29297199	NM_004304	ALK	EXN	23	700737	28055	###	TTC	TTA	F	L
ALK_NM_004304_F_L_583	chr2	29297199	NM_004304	ALK	EXN	23	700737	28055	###	TTC	TTA	F	L
ALK_NM_004304_F_L_584	chr2	29297199	NM_004304	ALK	EXN	23	700737	28055	###	TTC	TTA	F	L
ALK_NM_004304_F_L_585	chr2	29297199	NM_004304	ALK	EXN	23	700737	28055	###	TTC	TTA	F	L
ALK_NM_004304_F_L_586	chr2	29297199	NM_004304	ALK	EXN	23	700737	28055	###	TTC	TTA	F	L
ALK_NM_004304_R_Q_587	chr2	29286168	NM_004304	ALK	EXN	25	711768	17024	###	CGA	CAA	R	Q
ALK_NM_004304_R_Q_588	chr2	29286168	NM_004304	ALK	EXN	25	711768	17024	###	CGA	CAA	R	Q
ALK_NM_004304_D_N_589	chr2	29299800	NM_004304	ALK	EXN	20	698136	30656	###	GAC	AAC	D	N
ALK_NM_004304_D_N_590	chr2	29299800	NM_004304	ALK	EXN	20	698136	30656	###	GAC	AAC	D	N
ALK_NM_004304_F_L_591	chr2	29297199	NM_004304	ALK	EXN	23	700737	28055	###	TTC	TTA	F	L
ALK_NM_004304_R_Q_592	chr2	29286168	NM_004304	ALK	EXN	25	711768	17024	###	CGA	CAA	R	Q
ALK_NM_004304_Y_S_593	chr2	29286159	NM_004304	ALK	EXN	25	711777	17015	###	TAC	TCC	Y	S
ALK_NM_004304_R_Q_594	chr2	29286168	NM_004304	ALK	EXN	25	711768	17024	###	CGA	CAA	R	Q
ALK_NM_004304_R_Q_595	chr2	29286168	NM_004304	ALK	EXN	25	711768	17024	###	CGA	CAA	R	Q
ALK_NM_004304_R_L_596	chr2	29286168	NM_004304	ALK	EXN	25	711768	17024	###	CGA	CTA	R	L
ALK_NM_004304_R_Q_597	chr2	29286168	NM_004304	ALK	EXN	25	711768	17024	###	CGA	CAA	R	Q
ALK_NM_004304_R_Q_598	chr2	29286168	NM_004304	ALK	EXN	25	711768	17024	###	CGA	CAA	R	Q
ALK_NM_004304_F_C_599	chr2	29297200	NM_004304	ALK	EXN	23	700736	28056	###	TTC	TGC	F	C
ALK_NM_004304_F_L_600	chr2	29297199	NM_004304	ALK	EXN	23	700737	28055	###	TTC	TTA	F	L
ALK_NM_004304_R_Q_601	chr2	29286168	NM_004304	ALK	EXN	25	711768	17024	###	CGA	CAA	R	Q
ALK_NM_004304_F_C_602	chr2	29297200	NM_004304	ALK	EXN	23	700736	28056	###	TTC	TGC	F	C
ALK_NM_004304_F_L_603	chr2	29297199	NM_004304	ALK	EXN	23	700737	28055	###	TTC	TTA	F	L
ALK_NM_004304_R_Q_604	chr2	29286168	NM_004304	ALK	EXN	25	711768	17024	###	CGA	CAA	R	Q
ALK_NM_004304_R_Q_605	chr2	29286168	NM_004304	ALK	EXN	25	711768	17024	###	CGA	CAA	R	Q
ALK_NM_004304_F_L_606	chr2	29297199	NM_004304	ALK	EXN	23	700737	28055	###	TTC	TTA	F	L
ALK_NM_004304_F_V_607	chr2	29297201	NM_004304	ALK	EXN	23	700735	28057	###	TTC	GTC	F	V
ALK_NM_004304_R_Q_608	chr2	29286168	NM_004304	ALK	EXN	25	711768	17024	###	CGA	CAA	R	Q
ALK_NM_004304_F_L_609	chr2	29297199	NM_004304	ALK	EXN	23	700737	28055	###	TTC	TTA	F	L
ALK_NM_004304_F_L_610	chr2	29290362	NM_004304	ALK	EXN	24	707574	21218	###	TTC	TTG	F	L
ALK_NM_004304_R_Q_611	chr2	29286168	NM_004304	ALK	EXN	25	711768	17024	###	CGA	CAA	R	Q
ALK_NM_004304_F_L_612	chr2	29297199	NM_004304	ALK	EXN	23	700737	28055	###	TTC	TTA	F	L
ALK_NM_004304_F_L_613	chr2	29297199	NM_004304	ALK	EXN	23	700737	28055	###	TTC	TTG	F	L
ALK_NM_004304_L_F_614	chr2	29373395	NM_004304	ALK	EXN	9	624541	104251	###	TTG	TTC	L	F
ALK_NM_004304_A_S_616	chr2	29308677	NM_004304	ALK	EXN	15	689259	39533	###	GCA	TCA	A	S
ALK_NM_004304_Y_Y_617	chr2	29793949	NM_004304	ALK	EXN	2	203987	524805	###	TAT	TAC	Y	Y
ALK_NM_004304_F_L_618	chr2	29297199	NM_004304	ALK	EXN	23	700737	28055	###	TTC	TTA	F	L
ALK_NM_004304_K_M_619	chr2	29299886	NM_004304	ALK	EXN	20	698050	30742	###	AAG	ATG	K	M
ALK_NM_004304_F_L_620	chr2	29297199	NM_004304	ALK	EXN	23	700737	28055	###	TTC	TTA	F	L
ALK_NM_004304_R_Q_621	chr2	29286168	NM_004304	ALK	EXN	25	711768	17024	###	CGA	CAA	R	Q
ALK_NM_004304_F_L_622	chr2	29297199	NM_004304	ALK	EXN	23	700737	28055	###	TTC	TTA	F	L
ALK_NM_004304_F_L_623	chr2	29297199	NM_004304	ALK	EXN	23	700737	28055	###	TTC	TTA	F	L
ALK_NM_004304_F_L_624	chr2	29297199	NM_004304	ALK	EXN	23	700737	28055	###	TTC	TTA	F	L
ALK_NM_004304_F_L_625	chr2	29297199	NM_004304	ALK	EXN	23	700737	28055	###	TTC	TTA	F	L
ALK_NM_004304_R_Q_626	chr2	29286168	NM_004304	ALK	EXN	25	711768	17024	###	CGA	CAA	R	Q
ALK_NM_004304_R_Q_627	chr2	29286168	NM_004304	ALK	EXN	25	711768	17024	###	CGA	CAA	R	Q
ALK_NM_004304_F_L_628	chr2	29297199	NM_004304	ALK	EXN	23	700737	28055	###	TTC	TTA	F	L
ALK_NM_004304_K_K_629	chr2	29269621	NM_004304	ALK	EXN	29	728315	477	###	AAG	AAA	K	K
ALK_NM_004304_R_Q_630	chr2	29286168	NM_004304	ALK	EXN	25	711768	17024	###	CGA	CAA	R	Q
ALK_NM_004304_R_Q_631	chr2	29286168	NM_004304	ALK	EXN	25	711768	17024	###	CGA	CAA	R	Q
ALKBH1_ENST00000216489_F_F_632	chr14	77210019	NM_006020	ALKBH1	EXN	6	34090	1517	###	TTC	TTT	F	F
ALOX12_NM_000697.1_A_V_633	chr17	6840996	NM_000697	ALOX12	EXN	2	888	13783	###	GCC	GTC	A	V
ALOX15_NM_001140.3_R_Q_634	chr17	4482946	NM_001140	ALOX15	EXN	11	8763	1983	###	CGA	CAA	R	Q
ALPI_ENST00000295463_A_V_637	chr2	233031228	NM_001631	ALPI	EXN	9	2151	1758	###	GCG	GTG	A	V
ALPK1_NM_025144_K_E_638	chr4	113571167	NM_001102406	ALPK1	EXN	11	133219	12046	###	AAG	GAG	K	E
ALPK2_NM_052947_T_T_639	chr18	54300218	NM_052947	ALPK2	EXN	13	146951	756	###	ACC	ACT	T	T
ALPK2_NM_052947_E_K_640	chr18	54355575	NM_052947	ALPK2	EXN	5	91594	56113	###	GAA	AAA	E	K
ALPK2_NM_052947_H_H_642	chr18	54335240	NM_052947	ALPK2	EXN	9	111929	35778	###	CAC	CAT	H	H
ALPK2_NM_052947_K_T_643	chr18	54353972	NM_052947	ALPK2	EXN	5	93197	54510	###	AAG	ACG	K	T
ALPK2_NM_052947_D_D_644	chr18	54354610	NM_052947	ALPK2	EXN	5	92559	55148	###	GAC	GAT	D	D
ALPK3_NM_020778_V_I_645	chr15	83204060	NM_020778	ALPK3	EXN	8	43145	13655	###	GTA	ATA	V	I
ALPK3_NM_020778_G_E_646	chr15	83202458	NM_020778	ALPK3	EXN	6	41543	15257	###	GGG	GAG	G	E
ALPK3_NM_020778_I_I_647	chr15	83184312	NM_020778	ALPK3	EXN	5	23397	33403	###	ATC	ATT	I	I
ALPK3_NM_020778_Q_E_648	chr15	83184205	NM_020778	ALPK3	EXN	5	23290	33510	###	CAA	GAA	Q	E
ALPK3_NM_020778_Q_E_649	chr15	83184205	NM_020778	ALPK3	EXN	5	23290	33510	###	CAA	GAA	Q	E
ALPL_ENST00000374832_L_L_650	chr1	21776564	NM_001127501	ALPL	EXN	11	68119	927	###	CTG	TTG	L	L
ALPL_ENST00000374832_Y_Y_651	chr1	21762243	NM_001127501	ALPL	EXN	4	53798	15248	###	TAC	TAT	Y	Y
ALS2_NM_020919.2_E_K_654	chr2	202327532	NM_020919	ALS2	EXN	6	26608	54300	###	GAA	AAA	E	K
ALS2_NM_020919.2_P_P_655	chr2	202340285	NM_020919	ALS2	EXN	3	13855	67053	###	CCC	CCT	P	P
ALS2CL_ENST00000318962_Q_E_656	chr3	46700490	NM_147129	ALS2CL	EXN	8	9685	14807	###	CAG	GAG	Q	E
ALS2CL_ENST00000318962_E_E_657	chr3	46693184	NM_147129	ALS2CL	EXN	18	16991	7501	###	GAG	GAA	E	E
ALS2CL_ENST00000318962_L_F_659	chr3	46694784	NM_147129	ALS2CL	EXN	16	15391	9101	###	CTC	TTC	L	F
ALS2CR11_ENST00000286195_K_M_660	chr2	202176194	NM_152525	ALS2CR11	EXN	3	15956	115802	###	AAG	ATG	K	M
ALS2CR12_ENST00000286190_G_R_661	chr2	201880555	NM_139163	ALS2CR12	EXN	11	49791	19163	###	GGA	AGA	G	R
AMDHD2_ENST00000302956_D_N_663	chr16	2518471	NM_001145815	AMDHD2	EXN	8	8107	2484	###	GAT	AAT	D	N
AMFR_ENST00000290649_D_V_664	chr16	54954440	NM_001144	AMFR	EXN	14	62505	1575	###	GAT	GTT	D	V
AMMECR1L_ENST00000272647_T_I_665	chr2	128343533	NM_031445	AMMECR1L	EXN	6	15371	7857	###	ACA	ATA	T	I
AMPD1_NM_000036.1_P_H_666	chr1	115018129	NM_000036	AMPD1	EXN	14	21633	885	###	CCT	CAT	P	H
AMPD2_NM_139156.1_R_H_667	chr1	109975185	NM_139156	AMPD2	EXN	18	11203	1015	###	CGC	CAC	R	H
AMTN_ENST00000339336_G_W_668	chr4	71425235	NM_212557	AMTN	EXN	5	6348	7813	###	GGG	TGG	G	W
AMTN_ENST00000339336_G_S_669	chr4	71425205	NM_212557	AMTN	EXN	5	6318	7843	###	GGT	AGT	G	S
ANAPC4_NM_013367.2_I_V_671	chr4	24999456	NM_013367	ANAPC4	EXN	6	11510	29762	###	ATA	GTA	I	V
ANAPC5_NM_016237.3_Y_C_672	chr12	120252818	NM_001137559	ANAPC5	EXN	9	23577	22385	###	TAT	TGT	Y	C
ANAPC5_NM_016237.3_A_V_673	chr12	120231955	NM_001137559	ANAPC5	EXN	16	44440	1522	###	GCC	GTC	A	V
ANAPC5_NM_016237.3_Q_H_674	chr12	120240505	NM_001137559	ANAPC5	EXN	15	35890	10072	###	CAG	CAT	Q	H
ANAPC5_NM_016237.3_Q_H_675	chr12	120240505	NM_001137559	ANAPC5	EXN	15	35890	10072	###	CAG	CAT	Q	H
ANAPC5_NM_016237.3_L_V_676	chr12	120240781	NM_001137559	ANAPC5	EXN	14	35614	10348	###	TTA	GTA	L	V
ANK1_NM_020476.2_D_H_677	chr8	41696449	NM_001142446	ANK1	EXN	10	176988	66547	###	GAC	CAC	D	H
ANK1_NM_020476.2_V_L_678	chr8	41685554	NM_001142446	ANK1	EXN	17	187883	55652	###	GTG	TTG	V	L
ANK1_NM_020476.2_L_V_679	chr8	41671413	NM_001142446	ANK1	EXN	29	202024	41511	###	CTG	GTG	L	V
ANK1_NM_020476.2_P_S_680	chr8	41702525	NM_001142446	ANK1	EXN	6	170912	72623	###	CCG	TCG	P	S
ANK1_NM_020476.2_G_E_681	chr8	41638537	NM_020476	ANK1	EXN	41	135760	8636	###	GGG	GAG	G	E
ANK2_ENST00000357077_T_I_682	chr4	114494775	NM_001148	ANK2	EXN	38	304541	29570	###	ACT	ATT	T	I
ANK2_ENST00000357077_A_A_683	chr4	114377705	NM_001127493	ANK2	EXN	7	419017	146640	###	GCC	GCT	A	A
ANK2_ENST00000357077_T_K_684	chr4	114505713	NM_001127493	ANK2	EXN	42	547025	18632	###	ACA	AAA	T	K
ANK2_ENST00000357077_G_E_685	chr4	114423452	NM_001127493	ANK2	EXN	19	464764	100893	###	GGA	GAA	G	E
ANK2_ENST00000357077_G_R_686	chr4	114479833	NM_001127493	ANK2	EXN	34	521145	44512	###	GGA	AGA	G	R
ANK2_ENST00000357077_R_R_687	chr4	114498481	NM_001148	ANK2	EXN	38	308247	25864	###	AGG	AGA	R	R
ANK2_ENST00000357077_T_I_688	chr4	114498501	NM_001148	ANK2	EXN	38	308267	25844	###	ACC	ATC	T	I
ANK2_ENST00000357077_V_F_689	chr4	114499325	NM_001148	ANK2	EXN	38	309091	25020	###	GTC	TTC	V	F
ANK2_ENST00000357077_D_D_690	chr4	114390413	NM_001127493	ANK2	EXN	11	431725	133932	###	GAC	GAT	D	D
ANK2_ENST00000357077_P_L_691	chr4	114498900	NM_001148	ANK2	EXN	38	308666	25445	###	CCC	CTC	P	L
ANK3_ENST00000280772_P_S_692	chr10	61538664	NM_020987	ANK3	EXN	27	280830	80499	###	CCC	TCC	P	S
ANK3_ENST00000280772_G_G_693	chr10	61708907	NM_020987	ANK3	EXN	3	110587	250742	###	GGG	GGA	G	G
ANKHD1_NM_017747.1_P_L_694	chr5	139818572	NM_020690	ANKHD1-EIF4EBP3	EXN	8	56959	90775	###	CCC	CTC	P	L
ANKHD1_NM_017747.1_S_N_695	chr5	139886089	NM_020690	ANKHD1-EIF4EBP3	EXN	26	124476	23258	###	AGC	AAC	S	N
ANKHD1_NM_017747.1_M_I_696	chr5	139872665	NM_020690	ANKHD1-EIF4EBP3	EXN	23	111052	36682	###	ATG	ATC	M	I
ANKK1_NM_178510_K_T_697	chr11	112774941	NM_178510	ANKK1	EXN	8	11218	1409	###	AAG	ACG	K	T
ANKK1_NM_178510_E_K_698	chr11	112776191	NM_178510	ANKK1	EXN	8	12468	159	###	GAA	AAA	E	K
ANKK1_NM_178510_A_A_699	chr11	112775962	NM_178510	ANKK1	EXN	8	12239	388	###	GCC	GCA	A	A
ANKK1_NM_178510_Q_L_700	chr11	112776051	NM_178510	ANKK1	EXN	8	12328	299	###	CAG	CTG	Q	L
ANKK1_NM_178510_R_L_701	chr11	112776108	NM_178510	ANKK1	EXN	8	12385	242	###	CGA	CTA	R	L
ANKMY1_ENST00000391987_G_S_702	chr2	241099998	NM_016552	ANKMY1	EXN	10	46080	32486	###	GGC	AGC	G	S
ANKMY2_ENST00000306999_I_V_703	chr7	16615863	NM_020319	ANKMY2	EXN	7	36104	9933	###	ATT	GTT	I	V
ANKRD10_NM_017664.2_N_S_704	chr13	110343498	NM_017664	ANKRD10	EXN	4	21919	14610	###	AAC	AGC	N	S
ANKRD11_ENST00000301030_P_L_705	chr16	87874161	NM_013275	ANKRD11	EXN	9	210309	12625	###	CCC	CTC	P	L
ANKRD12_ENST00000262126_S_N_706	chr18	9246519	NM_001083625	ANKRD12	EXN	8	119761	28687	###	AGC	AAC	S	N
ANKRD17_NM_032217.3_D_D_707	chr4	74161584	NM_198889	ANKRD17	EXN	32	181782	2218	###	GAC	GAT	D	D
ANKRD17_NM_032217.3_D_N_708	chr4	74161953	NM_198889	ANKRD17	EXN	31	181413	2587	###	GAC	AAC	D	N
ANKRD17_NM_032217.3_E_E_709	chr4	74233422	NM_198889	ANKRD17	EXN	8	109944	74056	###	GAA	GAG	E	E
ANKRD18A_ENST00000357927_E_K_710	chr9	38583801	NM_147195	ANKRD18A	EXN	10	26559	22438	###	GAG	AAG	E	K
ANKRD26_ENST00000376087_P_P_711	chr10	27377762	NM_014915	ANKRD26	EXN	17	51671	44711	###	CCC	CCA	P	P
ANKRD29_ENST00000322980_V_M_712	chr18	19472858	NM_173505	ANKRD29	EXN	4	23989	38882	###	GTG	ATG	V	M
ANKRD30A_ENST00000361713_Q_E_713	chr10	37462911	NM_052997	ANKRD30A	EXN	5	8120	98590	###	CAA	GAA	Q	E
ANKRD44_NM_153697.1_P_S_714	chr2	197574747	NM_153697	ANKRD44	EXN	22	196260	7252	###	CCC	TCC	P	S
ANKRD49_ENST00000302755_R_W_715	chr11	93870897	NM_017704	ANKRD49	EXN	3	4096	1495	###	CGG	TGG	R	W
ANKRD5_ENST00000378392_K_N_716	chr20	9983157	NM_198798	ANKRD5	EXN	9	19460	2250	###	AAG	AAC	K	N
ANKRD50_ENST00000281131_E_V_717	chr4	125809680	NM_020337	ANKRD50	EXN	4	43657	5024	###	GAG	GTG	E	V
ANLN_ENST00000265748_Q_R_719	chr7	36426379	NM_018685	ANLN	EXN	11	30422	33546	###	CAA	CGA	Q	R
ANO2_ENST00000327087_D_N_720	chr12	5592348	NM_020373	ANO2	EXN	19	333311	50270	###	GAT	AAT	D	N
ANO3_ENST00000256737_R_H_721	chr11	26515535	NM_031418	ANO3	EXN	10	205281	125877	###	CGT	CAT	R	H
ANO5_ENST00000324559_E_K_722	chr11	22233570	NM_001142649	ANO5	EXN	13	62272	27919	###	GAA	AAA	E	K
ANO5_ENST00000324559_P_S_723	chr11	22240376	NM_001142649	ANO5	EXN	16	69078	21113	###	CCT	TCT	P	S
ANO5_ENST00000324559_H_P_724	chr11	22252830	NM_001142649	ANO5	EXN	20	81532	8659	###	CAC	CCC	H	P
ANO7_ENST00000274979_V_V_725	chr2	241793002	NM_001001891	ANO7	EXN	10	16405	20462	###	GTG	GTA	V	V
ANO9_NM_001012302.1_R_R_726	chr11	423872	NM_001012302	ANO9	EXN	3	8139	15942	###	CGG	CGA	R	R
ANO9_NM_001012302.1_V_M_727	chr11	418522	NM_001012302	ANO9	EXN	13	13489	10592	###	GTG	ATG	V	M
ANP32D_NM_012404.2_S_S_728	chr12	47152930	NM_012404	ANP32D	EXN	1	215	180	###	AGC	AGT	S	S
ANXA1_NM_000700.1_F_F_729	chr9	74972261	NM_000700	ANXA1	EXN	11	15660	2866	###	TTC	TTT	F	F
ANXA1_NM_000700.1_G_E_730	chr9	74974800	NM_000700	ANXA1	EXN	13	18199	327	###	GGA	GAA	G	E
ANXA7_ENST00000372919_G_E_731	chr10	74826987	NM_004034	ANXA7	EXN	4	16860	21792	###	GGG	GAG	G	E
ANXA8_ENST00000344416_K_K_732	chr10	47221234	NM_001630	ANXA8L2	EXN	2	4308	11812	###	AAG	AAA	K	K
ANXA8_ENST00000344416_A_T_733	chr10	47222476	NM_001630	ANXA8L2	EXN	3	5550	10570	###	GCC	ACC	A	T
ANXA8_ENST00000344416_G_S_734	chr10	47224739	NM_001630	ANXA8L2	EXN	5	7813	8307	###	GGT	AGT	G	S
AOC3_ENST00000308423_G_D_735	chr17	38258247	NM_003734	AOC3	EXN	1	1520	5419	###	GGT	GAT	G	D
AOC3_ENST00000308423_H_Y_736	chr17	38258459	NM_003734	AOC3	EXN	1	1732	5207	###	CAC	TAC	H	Y
AP1M1_ENST00000291439_R_Q_737	chr19	16200600	NM_032493	AP1M1	EXN	9	30935	6556	###	CGG	CAG	R	Q
AP3B1_ENST00000255194_Q_Q_738	chr5	77507409	NM_003664	AP3B1	EXN	10	118875	173503	###	CAG	CAA	Q	Q
APAF1_NM_181861.1_K_M_739	chr12	97567459	NM_001160	APAF1	EXN	4	4250	85883	###	AAG	ATG	K	M
APBA1_ENST00000265381_S_S_740	chr9	71261067	NM_001163	APBA1	EXN	8	216028	28798	###	TCC	TCT	S	S
APBB1IP_NM_019043.3_Q_K_741	chr10	26891281	NM_019043	APBB1IP	EXN	14	124009	5457	###	CAG	AAG	Q	K
APBB1IP_NM_019043.3_D_N_742	chr10	26829993	NM_019043	APBB1IP	EXN	5	62721	66745	###	GAT	AAT	D	N
APBB1IP_NM_019043.3_N_N_743	chr10	26870561	NM_019043	APBB1IP	EXN	11	103289	26177	###	AAC	AAT	N	N
APBB1IP_NM_019043.3_I_V_745	chr10	26840820	NM_019043	APBB1IP	EXN	7	73548	55918	###	ATC	GTC	I	V
APBB1IP_NM_019043.3_L_L_746	chr10	26865065	NM_019043	APBB1IP	EXN	10	97793	31673	###	TTG	TTA	L	L
APBB1IP_NM_019043.3_R_W_747	chr10	26865111	NM_019043	APBB1IP	EXN	10	97839	31627	###	CGG	TGG	R	W
APC_NM_000038_D_A_751	chr5	112203080	NM_001127511	APC	EXN	16	131963	6755	###	GAT	GCT	D	A
APC_NM_000038_A_V_758	chr5	112203287	NM_001127511	APC	EXN	16	132170	6548	###	GCT	GTT	A	V
APC_NM_000038_S_R_794	chr5	112203213	NM_001127511	APC	EXN	16	132096	6622	###	AGT	AGG	S	R
APC_NM_000038_S_R_795	chr5	112203213	NM_001127511	APC	EXN	16	132096	6622	###	AGT	AGG	S	R
APC_NM_000038_S_R_796	chr5	112203213	NM_001127511	APC	EXN	16	132096	6622	###	AGT	AGG	S	R
APC_NM_000038_S_R_797	chr5	112203213	NM_001127511	APC	EXN	16	132096	6622	###	AGT	AGG	S	R
APC_NM_000038_S_R_798	chr5	112203213	NM_001127511	APC	EXN	16	132096	6622	###	AGT	AGG	S	R
APC_NM_000038_S_R_799	chr5	112203213	NM_001127511	APC	EXN	16	132096	6622	###	AGT	AGG	S	R
APC_NM_000038_S_R_800	chr5	112203213	NM_001127511	APC	EXN	16	132096	6622	###	AGT	AGG	S	R
APC_NM_000038_S_R_801	chr5	112203213	NM_001127511	APC	EXN	16	132096	6622	###	AGT	AGG	S	R
APC_NM_000038_S_R_802	chr5	112203213	NM_001127511	APC	EXN	16	132096	6622	###	AGT	AGG	S	R
APC_NM_000038_S_P_803	chr5	112203253	NM_001127511	APC	EXN	16	132136	6582	###	TCT	CCT	S	P
APC_NM_000038_T_K_805	chr5	112203800	NM_001127511	APC	EXN	16	132683	6035	###	ACA	AAA	T	K
APC_NM_000038_T_K_806	chr5	112203800	NM_001127511	APC	EXN	16	132683	6035	###	ACA	AAA	T	K
APC_NM_000038_T_K_807	chr5	112203800	NM_001127511	APC	EXN	16	132683	6035	###	ACA	AAA	T	K
APC_NM_000038_A_G_828	chr5	112203104	NM_001127511	APC	EXN	16	131987	6731	###	GCA	GGA	A	G
APC_NM_000038_I_K_829	chr5	112203110	NM_001127511	APC	EXN	16	131993	6725	###	ATA	AAA	I	K
APC_NM_000038_S_R_835	chr5	112203585	NM_001127511	APC	EXN	16	132468	6250	###	AGT	AGG	S	R
APC_NM_000038_M_R_838	chr5	112203482	NM_001127511	APC	EXN	16	132365	6353	###	ATG	AGG	M	R
APC_NM_000038_L_F_839	chr5	112203654	NM_001127511	APC	EXN	16	132537	6181	###	TTA	TTT	L	F
APC_NM_000038_G_A_840	chr5	112203206	NM_001127511	APC	EXN	16	132089	6629	###	GGT	GCT	G	A
APC_NM_000038_G_A_841	chr5	112203206	NM_001127511	APC	EXN	16	132089	6629	###	GGT	GCT	G	A
APC_NM_000038_G_A_842	chr5	112203206	NM_001127511	APC	EXN	16	132089	6629	###	GGT	GCT	G	A
APC_NM_000038_G_A_843	chr5	112203206	NM_001127511	APC	EXN	16	132089	6629	###	GGT	GCT	G	A
APC_NM_000038_G_A_844	chr5	112203206	NM_001127511	APC	EXN	16	132089	6629	###	GGT	GCT	G	A
APC_NM_000038_S_R_847	chr5	112203213	NM_001127511	APC	EXN	16	132096	6622	###	AGT	AGG	S	R
APC_NM_000038_S_R_848	chr5	112203213	NM_001127511	APC	EXN	16	132096	6622	###	AGT	AGG	S	R
APC_NM_000038_S_R_849	chr5	112203213	NM_001127511	APC	EXN	16	132096	6622	###	AGT	AGG	S	R
APC_NM_000038_S_R_850	chr5	112203213	NM_001127511	APC	EXN	16	132096	6622	###	AGT	AGG	S	R
APC_NM_000038_S_R_851	chr5	112203213	NM_001127511	APC	EXN	16	132096	6622	###	AGT	AGG	S	R
APC_NM_000038_S_R_852	chr5	112203213	NM_001127511	APC	EXN	16	132096	6622	###	AGT	AGG	S	R
APC_NM_000038_S_R_853	chr5	112203213	NM_001127511	APC	EXN	16	132096	6622	###	AGT	AGG	S	R
APC_NM_000038_S_R_854	chr5	112203213	NM_001127511	APC	EXN	16	132096	6622	###	AGT	AGG	S	R
APC_NM_000038_S_R_855	chr5	112203213	NM_001127511	APC	EXN	16	132096	6622	###	AGT	AGG	S	R
APC_NM_000038_S_P_856	chr5	112203253	NM_001127511	APC	EXN	16	132136	6582	###	TCT	CCT	S	P
APC_NM_000038_T_K_858	chr5	112203800	NM_001127511	APC	EXN	16	132683	6035	###	ACA	AAA	T	K
APC_NM_000038_T_K_859	chr5	112203800	NM_001127511	APC	EXN	16	132683	6035	###	ACA	AAA	T	K
APC_NM_000038_T_K_860	chr5	112203800	NM_001127511	APC	EXN	16	132683	6035	###	ACA	AAA	T	K
APC_NM_000038_P_L_862	chr5	112203506	NM_001127511	APC	EXN	16	132389	6329	###	CCT	CTT	P	L
APC_NM_000038_V_I_863	chr5	112203430	NM_001127511	APC	EXN	16	132313	6405	###	GTA	ATA	V	I
APC_NM_000038_D_N_864	chr5	112203454	NM_001127511	APC	EXN	16	132337	6381	###	GAT	AAT	D	N
APC_NM_000038_E_K_865	chr5	112203580	NM_001127511	APC	EXN	16	132463	6255	###	GAG	AAG	E	K
APC_NM_000038_L_F_866	chr5	112203634	NM_001127511	APC	EXN	16	132517	6201	###	CTT	TTT	L	F
APC_NM_000038_G_D_867	chr5	112203437	NM_001127511	APC	EXN	16	132320	6398	###	GGC	GAC	G	D
APC_NM_000038_P_S_868	chr5	112203307	NM_001127511	APC	EXN	16	132190	6528	###	CCT	TCT	P	S
APC_NM_000038_G_D_869	chr5	112203284	NM_001127511	APC	EXN	16	132167	6551	###	GGT	GAT	G	D
APC_NM_000038_V_V_870	chr5	112203168	NM_001127511	APC	EXN	16	132051	6667	###	GTG	GTA	V	V
APC_NM_000038_E_D_871	chr5	112203582	NM_001127511	APC	EXN	16	132465	6253	###	GAG	GAC	E	D
APC_NM_000038_G_R_872	chr5	112203586	NM_001127511	APC	EXN	16	132469	6249	###	GGA	AGA	G	R
APC_NM_000038_K_E_873	chr5	112203550	NM_001127511	APC	EXN	16	132433	6285	###	AAA	GAA	K	E
APC_NM_000038_A_V_874	chr5	112203614	NM_001127511	APC	EXN	16	132497	6221	###	GCA	GTA	A	V
APC_NM_000038_H_Y_875	chr5	112203658	NM_001127511	APC	EXN	16	132541	6177	###	CAT	TAT	H	Y
APC_NM_000038_K_E_876	chr5	112203550	NM_001127511	APC	EXN	16	132433	6285	###	AAA	GAA	K	E
APC_NM_000038_K_E_877	chr5	112203550	NM_001127511	APC	EXN	16	132433	6285	###	AAA	GAA	K	E
APC_NM_000038_S_P_878	chr5	112203022	NM_001127511	APC	EXN	16	131905	6813	###	TCA	CCA	S	P
APC_NM_000038_V_I_879	chr5	112203244	NM_001127511	APC	EXN	16	132127	6591	###	GTT	ATT	V	I
APC_NM_000038_T_T_880	chr5	112203093	NM_001127511	APC	EXN	16	131976	6742	###	ACC	ACT	T	T
APC_NM_000038_S_L_884	chr5	112203134	NM_001127511	APC	EXN	16	132017	6701	###	TCA	TTA	S	L
APC_NM_000038_F_L_885	chr5	112203661	NM_001127511	APC	EXN	16	132544	6174	###	TTT	CTT	F	L
APC_NM_000038_L_S_915	chr5	112202576	NM_001127511	APC	EXN	16	131459	7259	###	TTG	TCG	L	S
APC_NM_000038_S_F_920	chr5	112203275	NM_001127511	APC	EXN	16	132158	6560	###	TCC	TTC	S	F
APC_NM_000038_A_E_1019	chr5	112203263	NM_001127511	APC	EXN	16	132146	6572	###	GCG	GAG	A	E
APC_NM_000038_T_A_1021	chr5	112203127	NM_001127511	APC	EXN	16	132010	6708	###	ACT	GCT	T	A
APC_NM_000038_S_I_1044	chr5	112203491	NM_001127511	APC	EXN	16	132374	6344	###	AGC	ATC	S	I
APC_NM_000038_S_C_1045	chr5	112203373	NM_001127511	APC	EXN	16	132256	6462	###	AGT	TGT	S	C
APC_NM_000038_G_R_1046	chr5	112203790	NM_001127511	APC	EXN	16	132673	6045	###	GGG	AGG	G	R
APC_NM_000038_S_C_1047	chr5	112203373	NM_001127511	APC	EXN	16	132256	6462	###	AGT	TGT	S	C
APC_NM_000038_V_M_1048	chr5	112203166	NM_001127511	APC	EXN	16	132049	6669	###	GTG	ATG	V	M
APC_NM_000038_V_M_1049	chr5	112203166	NM_001127511	APC	EXN	16	132049	6669	###	GTG	ATG	V	M
APC_NM_000038_S_C_1050	chr5	112203373	NM_001127511	APC	EXN	16	132256	6462	###	AGT	TGT	S	C
APC_NM_000038_E_K_1051	chr5	112203106	NM_001127511	APC	EXN	16	131989	6729	###	GAA	AAA	E	K
APC_NM_000038_P_T_1052	chr5	112203145	NM_001127511	APC	EXN	16	132028	6690	###	CCT	ACT	P	T
APC_NM_000038_S_N_1053	chr5	112203152	NM_001127511	APC	EXN	16	132035	6683	###	AGC	AAC	S	N
APC_NM_000038_D_A_1081	chr5	112203464	NM_001127511	APC	EXN	16	132347	6371	###	GAT	GCT	D	A
APC_NM_000038_S_R_1083	chr5	112203282	NM_001127511	APC	EXN	16	132165	6553	###	AGT	AGG	S	R
APC_NM_000038_K_E_1084	chr5	112203112	NM_001127511	APC	EXN	16	131995	6723	###	AAA	GAA	K	E
APC_NM_000038_T_T_1093	chr5	112203534	NM_001127511	APC	EXN	16	132417	6301	###	ACC	ACT	T	T
APC_NM_000038_A_T_1102	chr5	112203598	NM_001127511	APC	EXN	16	132481	6237	###	GCT	ACT	A	T
APC_NM_000038_T_S_1103	chr5	112203092	NM_001127511	APC	EXN	16	131975	6743	###	ACC	AGC	T	S
APC_NM_000038_T_S_1104	chr5	112203092	NM_001127511	APC	EXN	16	131975	6743	###	ACC	AGC	T	S
APC_NM_000038_R_H_1106	chr5	112202702	NM_001127511	APC	EXN	16	131585	7133	###	CGT	CAT	R	H
APC_NM_000038_F_S_1107	chr5	112202780	NM_001127511	APC	EXN	16	131663	7055	###	TTC	TCC	F	S
APC_NM_000038_I_T_1108	chr5	112202966	NM_001127511	APC	EXN	16	131849	6869	###	ATA	ACA	I	T
APC_NM_000038_N_D_1109	chr5	112202014	NM_001127511	APC	EXN	16	130897	7821	###	AAT	GAT	N	D
APC_NM_000038_G_E_1111	chr5	112203125	NM_001127511	APC	EXN	16	132008	6710	###	GGA	GAA	G	E
APC_NM_000038_V_A_1112	chr5	112203167	NM_001127511	APC	EXN	16	132050	6668	###	GTG	GCG	V	A
APC_NM_000038_I_T_1113	chr5	112201829	NM_001127511	APC	EXN	16	130712	8006	###	ATC	ACC	I	T
APC_NM_000038_G_C_1114	chr5	112201639	NM_001127511	APC	EXN	16	130522	8196	###	GGC	TGC	G	C
APC_NM_000038_S_P_1117	chr5	112203226	NM_001127511	APC	EXN	16	132109	6609	###	TCA	CCA	S	P
APC_NM_000038_P_T_1124	chr5	112203307	NM_001127511	APC	EXN	16	132190	6528	###	CCT	ACT	P	T
APC_NM_000038_E_V_1125	chr5	112203248	NM_001127511	APC	EXN	16	132131	6587	###	GAA	GTA	E	V
APC_NM_000038_L_P_1131	chr5	112203368	NM_001127511	APC	EXN	16	132251	6467	###	CTT	CCT	L	P
APC_NM_000038_S_I_1133	chr5	112202432	NM_001127511	APC	EXN	16	131315	7403	###	AGC	ATC	S	I
APC_NM_000038_G_E_1136	chr5	112202549	NM_001127511	APC	EXN	16	131432	7286	###	GGA	GAA	G	E
APC_NM_000038_E_G_1139	chr5	112201922	NM_001127511	APC	EXN	16	130805	7913	###	GAA	GGA	E	G
APC_NM_000038_S_L_1144	chr5	112203986	NM_001127511	APC	EXN	16	132869	5849	###	TCA	TTA	S	L
APC_NM_000038_S_P_1214	chr5	112203253	NM_001127511	APC	EXN	16	132136	6582	###	TCT	CCT	S	P
APC_NM_000038_I_T_1255	chr5	112201829	NM_001127511	APC	EXN	16	130712	8006	###	ATC	ACC	I	T
APC_NM_000038_A_V_1256	chr5	112203713	NM_001127511	APC	EXN	16	132596	6122	###	GCT	GTT	A	V
APC_NM_000038_V_I_1257	chr5	112201858	NM_001127511	APC	EXN	16	130741	7977	###	GTC	ATC	V	I
APC_NM_000038_S_R_1258	chr5	112203153	NM_001127511	APC	EXN	16	132036	6682	###	AGC	AGA	S	R
APC_NM_000038_L_M_1281	chr5	112201744	NM_001127511	APC	EXN	16	130627	8091	###	TTG	ATG	L	M
APC_NM_000038_Y_H_1309	chr5	112202494	NM_001127511	APC	EXN	16	131377	7341	###	TAC	CAC	Y	H
APC_NM_000038_P_P_1312	chr5	112203519	NM_001127511	APC	EXN	16	132402	6316	###	CCT	CCA	P	P
APC_NM_000038_E_Q_1317	chr5	112203139	NM_001127511	APC	EXN	16	132022	6696	###	GAA	CAA	E	Q
APC_NM_000038_P_P_1326	chr5	112203516	NM_001127511	APC	EXN	16	132399	6319	###	CCT	CCA	P	P
APC_NM_000038_S_R_1340	chr5	112202086	NM_001127511	APC	EXN	16	130969	7749	###	AGT	CGT	S	R
APC_NM_000038_P_P_1348	chr5	112203516	NM_001127511	APC	EXN	16	132399	6319	###	CCT	CCA	P	P
APC_NM_000038_S_Y_1371	chr5	112201907	NM_001127511	APC	EXN	16	130790	7928	###	TCT	TAT	S	Y
APC_NM_000038_P_L_1380	chr5	112203146	NM_001127511	APC	EXN	16	132029	6689	###	CCT	CTT	P	L
APC_NM_000038_P_P_1384	chr5	112203519	NM_001127511	APC	EXN	16	132402	6316	###	CCT	CCA	P	P
APC_NM_000038_V_I_1385	chr5	112203604	NM_001127511	APC	EXN	16	132487	6231	###	GTA	ATA	V	I
APC_NM_000038_S_G_1386	chr5	112203673	NM_001127511	APC	EXN	16	132556	6162	###	AGT	GGT	S	G
APC_NM_000038_A_V_1387	chr5	112203077	NM_001127511	APC	EXN	16	131960	6758	###	GCA	GTA	A	V
APC_NM_000038_E_Q_1388	chr5	112203139	NM_001127511	APC	EXN	16	132022	6696	###	GAA	CAA	E	Q
APC_NM_000038_E_K_1389	chr5	112203040	NM_001127511	APC	EXN	16	131923	6795	###	GAA	AAA	E	K
APC_NM_000038_P_L_1390	chr5	112203272	NM_001127511	APC	EXN	16	132155	6563	###	CCC	CTC	P	L
APC_NM_000038_R_S_1401	chr5	112203579	NM_001127511	APC	EXN	16	132462	6256	###	AGA	AGT	R	S
APC_NM_000038_S_C_1402	chr5	112202795	NM_001127511	APC	EXN	16	131678	7040	###	TCT	TGT	S	C
APC_NM_000038_P_S_1410	chr5	112206808	NM_001127511	APC	EXN	16	135691	3027	###	CCA	TCA	P	S
APC_NM_000038_R_P_1430	chr5	112182767	NM_001127511	APC	EXN	10	111650	27068	###	CGG	CCG	R	P
APC_NM_000038_I_L_1431	chr5	112129982	NM_001127511	APC	EXN	3	58865	79853	###	ATT	CTT	I	L
APC_NM_000038_D_H_1432	chr5	112129985	NM_001127511	APC	EXN	3	58868	79850	###	GAT	CAT	D	H
APC_NM_000038_C_C_1433	chr5	112190744	NM_001127511	APC	EXN	12	119627	19091	###	TGT	TGC	C	C
APC_NM_000038_G_V_1434	chr5	112129944	NM_001127511	APC	EXN	3	58827	79891	###	GGA	GTA	G	V
APC_NM_000038_Q_H_1445	chr5	112203621	NM_001127511	APC	EXN	16	132504	6214	###	CAG	CAT	Q	H
APC_NM_000038_Y_Y_1447	chr5	112202727	NM_001127511	APC	EXN	16	131610	7108	###	TAT	TAC	Y	Y
APC_NM_000038_I_F_1462	chr5	112202950	NM_001127511	APC	EXN	16	131833	6885	###	ATT	TTT	I	F
APC_NM_000038_T_T_1465	chr5	112203651	NM_001127511	APC	EXN	16	132534	6184	###	ACT	ACC	T	T
APC_NM_000038_H_Q_1471	chr5	112185571	NM_001127511	APC	EXN	11	114454	24264	###	CAT	CAA	H	Q
APC_NM_000038_A_S_1472	chr5	112185572	NM_001127511	APC	EXN	11	114455	24263	###	GCA	TCA	A	S
APC_NM_000038_C_C_1473	chr5	112190744	NM_001127511	APC	EXN	12	119627	19091	###	TGT	TGC	C	C
APC_NM_000038_S_L_1474	chr5	112206899	NM_001127511	APC	EXN	16	135782	2936	###	TCA	TTA	S	L
APC_NM_000038_F_L_1481	chr5	112203252	NM_001127511	APC	EXN	16	132135	6583	###	TTT	TTA	F	L
APC_NM_000038_S_F_1483	chr5	112203356	NM_001127511	APC	EXN	16	132239	6479	###	TCT	TTT	S	F
APC_NM_000038_G_R_1484	chr5	112203259	NM_001127511	APC	EXN	16	132142	6576	###	GGA	AGA	G	R
APC_NM_000038_G_G_1485	chr5	112203285	NM_001127511	APC	EXN	16	132168	6550	###	GGT	GGC	G	G
APC_NM_000038_S_T_1486	chr5	112203383	NM_001127511	APC	EXN	16	132266	6452	###	AGT	ACT	S	T
APC_NM_000038_Q_H_1489	chr5	112203291	NM_001127511	APC	EXN	16	132174	6544	###	CAG	CAC	Q	H
APC_NM_000038_G_E_1501	chr5	112203587	NM_001127511	APC	EXN	16	132470	6248	###	GGA	GAA	G	E
APC_NM_000038_P_L_1502	chr5	112203449	NM_001127511	APC	EXN	16	132332	6386	###	CCC	CTC	P	L
APC_NM_000038_P_S_1503	chr5	112203547	NM_001127511	APC	EXN	16	132430	6288	###	CCT	TCT	P	S
APC_NM_000038_E_K_1504	chr5	112203115	NM_001127511	APC	EXN	16	131998	6720	###	GAA	AAA	E	K
APC_NM_000038_S_S_1505	chr5	112203453	NM_001127511	APC	EXN	16	132336	6382	###	AGT	AGC	S	S
APC_NM_000038_P_L_1506	chr5	112203449	NM_001127511	APC	EXN	16	132332	6386	###	CCC	CTC	P	L
APC_NM_000038_P_S_1507	chr5	112201783	NM_001127511	APC	EXN	16	130666	8052	###	CCA	TCA	P	S
APC_NM_000038_E_Q_1510	chr5	112203139	NM_001127511	APC	EXN	16	132022	6696	###	GAA	CAA	E	Q
APC_NM_000038_S_G_1511	chr5	112130952	NM_001127511	APC	EXN	4	59835	78883	###	AGT	GGT	S	G
APC_NM_000038_N_S_1512	chr5	112201628	NM_001127511	APC	EXN	16	130511	8207	###	AAT	AGT	N	S
APC_NM_000038_P_L_1543	chr5	112204016	NM_001127511	APC	EXN	16	132899	5819	###	CCA	CTA	P	L
APC_NM_000038_Y_C_1546	chr5	112202270	NM_001127511	APC	EXN	16	131153	7565	###	TAT	TGT	Y	C
APC_NM_000038_D_H_1547	chr5	112203454	NM_001127511	APC	EXN	16	132337	6381	###	GAT	CAT	D	H
APC_NM_000038_S_N_1551	chr5	112203383	NM_001127511	APC	EXN	16	132266	6452	###	AGT	AAT	S	N
APC_NM_000038_E_K_1552	chr5	112203310	NM_001127511	APC	EXN	16	132193	6525	###	GAA	AAA	E	K
APC_NM_000038_G_R_1553	chr5	112203685	NM_001127511	APC	EXN	16	132568	6150	###	GGA	AGA	G	R
APC_NM_000038_R_K_1554	chr5	112203131	NM_001127511	APC	EXN	16	132014	6704	###	AGG	AAG	R	K
APC_NM_000038_E_K_1555	chr5	112203106	NM_001127511	APC	EXN	16	131989	6729	###	GAA	AAA	E	K
APC_NM_000038_H_Y_1556	chr5	112203313	NM_001127511	APC	EXN	16	132196	6522	###	CAC	TAC	H	Y
APC_NM_000038_E_E_1557	chr5	112203312	NM_001127511	APC	EXN	16	132195	6523	###	GAA	GAG	E	E
APC2_NM_005883.1_A_S_1560	chr19	1413007	NM_005883	APC2	EXN	14	11859	11236	###	GCA	TCA	A	S
APC2_NM_005883.1_G_S_1561	chr19	1420307	NM_005883	APC2	EXN	15	19159	3936	###	GGC	AGC	G	S
APC2_NM_005883.1_I_M_1562	chr19	1408166	NM_005883	APC2	EXN	9	7018	16077	###	ATC	ATG	I	M
APCS_ENST00000255040_G_S_1563	chr1	157824871	NM_001639	APCS	EXN	2	631	413	###	GGT	AGT	G	S
APOB_ENST00000233242_E_K_1564	chr2	21084841	NM_000384	APOB	EXN	26	35609	7035	###	GAA	AAA	E	K
APOB_ENST00000233242_E_G_1565	chr2	21088224	NM_000384	APOB	EXN	26	32226	10418	###	GAG	GGG	E	G
APOB_ENST00000233242_F_S_1566	chr2	21104758	NM_000384	APOB	EXN	13	15692	26952	###	TTT	TCT	F	S
APOB_ENST00000233242_F_C_1569	chr2	21085554	NM_000384	APOB	EXN	26	34896	7748	###	TTT	TGT	F	C
APOBEC3G_NM_021822.1_E_K_1570	chr22	37807463	NM_021822	APOBEC3G	EXN	4	4492	6230	###	GAG	AAG	E	K
APOBEC3H_ENST00000342641_P_L_1571	chr22	37827288	NM_181773	APOBEC3H	EXN	3	4113	2728	###	CCC	CTC	P	L
APOC4_ENST00000252489_P_Q_1572	chr19	50140242	NM_001646	APOC4	EXN	3	2907	349	###	CCG	CAG	P	Q
APOL1_ENST00000347595_I_T_1573	chr22	34991391	NM_003661	APOL1	EXN	6	12328	2131	###	ATC	ACC	I	T
APPL1_ENST00000288266_E_Q_1574	chr3	57277499	NM_012096	APPL1	EXN	21	40694	5039	###	GAG	CAG	E	Q
AQP10_ENST00000324978_A_T_1575	chr1	152562084	NM_080429	AQP10	EXN	3	1868	2341	###	GCC	ACC	A	T
AQP8_ENST00000219660_I_M_1576	chr16	25145974	NM_001169	AQP8	EXN	5	10188	1780	###	ATC	ATG	I	M
AR_NM_000044.2_A_A_1577	chrX	66854118	NM_000044	AR	EXN	5	173519	6726	###	GCC	GCT	A	A
ARAF_NM_001654_G_C_1578	chrX	47311690	NM_001654	ARAF	EXN	10	6230	4573	###	GGC	TGC	G	C
ARAF_NM_001654_T_T_1579	chrX	47313907	NM_001654	ARAF	EXN	13	8447	2356	###	ACG	ACA	T	T
ARAP3_NM_022481.4_I_M_1580	chr5	141019542	NM_022481	ARAP3	EXN	22	22442	6390	###	ATC	ATG	I	M
ARAP3_NM_022481.4_I_M_1581	chr5	141019542	NM_022481	ARAP3	EXN	22	22442	6390	###	ATC	ATG	I	M
ARAP3_NM_022481.4_T_P_1582	chr5	141014054	NM_022481	ARAP3	EXN	33	27930	902	###	ACA	CCA	T	P
ARAP3_NM_022481.4_R_W_1585	chr5	141032027	NM_022481	ARAP3	EXN	10	9957	18875	###	CGG	TGG	R	W
ARFGAP3_ENST00000263245_E_G_1586	chr22	41543751	NM_014570	ARFGAP3	EXN	10	39601	21275	###	GAA	GGA	E	G
ARFGEF1_NM_006421.3_G_E_1587	chr8	68362824	NM_006421	ARFGEF1	EXN	7	55642	90373	###	GGA	GAA	G	E
ARFGEF1_NM_006421.3_E_D_1588	chr8	68299778	NM_006421	ARFGEF1	EXN	29	118688	27327	###	GAA	GAT	E	D
ARFGEF1_NM_006421.3_Q_H_1589	chr8	68313659	NM_006421	ARFGEF1	EXN	21	104807	41208	###	CAG	CAT	Q	H
ARFGEF1_NM_006421.3_L_R_1590	chr8	68371392	NM_006421	ARFGEF1	EXN	5	47074	98941	###	CTT	CGT	L	R
ARFGEF2_NM_006420.1_K_E_1592	chr20	47038453	NM_006420	ARFGEF2	EXN	18	66771	48184	###	AAA	GAA	K	E
ARFRP1_NM_003224.2_L_V_1593	chr20	61803956	NM_003224	ARFRP1	EXN	5	5843	3516	###	CTG	GTG	L	V
ARHGAP1_NM_004308.2_V_M_1595	chr11	46657523	NM_004308	ARHGAP1	EXN	12	21173	2315	###	GTG	ATG	V	M
ARHGAP10_NM_024605.3_R_K_1596	chr4	149163964	NM_024605	ARHGAP10	EXN	19	291061	49413	###	AGA	AAA	R	K
ARHGAP10_NM_024605.3_K_K_1597	chr4	149019897	NM_024605	ARHGAP10	EXN	9	146994	193480	###	AAG	AAA	K	K
ARHGAP10_NM_024605.3_N_N_1598	chr4	149107323	NM_024605	ARHGAP10	EXN	18	234420	106054	###	AAC	AAT	N	N
ARHGAP11A_NM_014783.2_E_K_1599	chr15	30716079	NM_014783	ARHGAP11A	EXN	12	21096	3081	###	GAA	AAA	E	K
ARHGAP11A_NM_014783.2_E_K_1600	chr15	30716079	NM_014783	ARHGAP11A	EXN	12	21096	3081	###	GAA	AAA	E	K
ARHGAP11A_NM_014783.2_F_F_1601	chr15	30716555	NM_014783	ARHGAP11A	EXN	12	21572	2605	###	TTC	TTT	F	F
ARHGAP11A_NM_014783.2_A_V_1602	chr15	30695820	NM_014783	ARHGAP11A	EXN	1	837	23340	###	GCC	GTC	A	V
ARHGAP20_NM_020809.2_D_G_1603	chr11	109962210	NM_020809	ARHGAP20	EXN	13	126451	9234	###	GAT	GGT	D	G
ARHGAP20_NM_020809.2_Q_E_1604	chr11	109957001	NM_020809	ARHGAP20	EXN	16	131660	4025	###	CAG	GAG	Q	E
ARHGAP29_NM_004815.2_S_C_1606	chr1	94427007	NM_004815	ARHGAP29	EXN	15	48888	19956	###	TCT	TGT	S	C
ARHGAP29_NM_004815.2_S_C_1607	chr1	94427007	NM_004815	ARHGAP29	EXN	15	48888	19956	###	TCT	TGT	S	C
ARHGAP29_NM_004815.2_S_S_1608	chr1	94442128	NM_004815	ARHGAP29	EXN	8	33767	35077	###	TCC	TCT	S	S
ARHGAP29_NM_004815.2_D_N_1609	chr1	94412837	NM_004815	ARHGAP29	EXN	23	63058	5786	###	GAT	AAT	D	N
ARHGAP29_NM_004815.2_D_N_1610	chr1	94415864	NM_004815	ARHGAP29	EXN	22	60031	8813	###	GAT	AAT	D	N
ARHGAP29_NM_004815.2_G_R_1611	chr1	94427029	NM_004815	ARHGAP29	EXN	15	48866	19978	###	GGA	AGA	G	R
ARHGAP29_NM_004815.2_G_E_1612	chr1	94412680	NM_004815	ARHGAP29	EXN	23	63215	5629	###	GGA	GAA	G	E
ARHGAP32_NM_014715.2_D_D_1613	chr11	128361743	NM_001142685	ARHGAP32	EXN	13	205560	21577	###	GAC	GAT	D	D
ARHGAP32_NM_014715.2_S_S_1614	chr11	128349614	NM_001142685	ARHGAP32	EXN	20	217689	9448	###	TCC	TCT	S	S
ARHGAP32_NM_014715.2_N_N_1615	chr11	128344288	NM_001142685	ARHGAP32	EXN	22	223015	4122	###	AAC	AAT	N	N
ARHGAP33_NM_052948.2_P_S_1616	chr19	40965140	NM_001172630	ARHGAP33	EXN	12	6883	6424	###	CCG	TCG	P	S
ARHGAP4_NM_001666.2_C_C_1617	chrX	152840422	NM_001666	ARHGAP4	EXN	2	4486	14397	###	TGC	TGT	C	C
ARHGAP5_ENST00000345122_S_L_1618	chr14	31632997	NM_001173	ARHGAP5	EXN	2	16751	65688	###	TCA	TTA	S	L
ARHGAP6_NM_013427.1_G_S_1620	chrX	11592482	NM_013427	ARHGAP6	EXN	1	1260	526898	###	GGC	AGC	G	S
ARHGAP9_NM_032496.1_S_F_1621	chr12	56159245	NM_032496	ARHGAP9	EXN	2	655	6940	###	TCC	TTC	S	F
ARHGDIG_ENST00000219409_E_K_1622	chr16	272477	NM_001176	ARHGDIG	EXN	5	1870	527	###	GAG	AAG	E	K
ARHGEF1_NM_199002.1_V_M_1623	chr19	47088594	NM_198977	ARHGEF1	EXN	6	9487	14850	###	GTG	ATG	V	M
ARHGEF10L_NM_018125.2_A_V_1624	chr1	17801238	NM_018125	ARHGEF10L	EXN	5	62321	95719	###	GCA	GTA	A	V
ARHGEF11_NM_198236.1_P_S_1625	chr1	155176234	NM_198236	ARHGEF11	EXN	37	105552	4978	###	CCC	TCC	P	S
ARHGEF11_NM_198236.1_T_T_1626	chr1	155176064	NM_198236	ARHGEF11	EXN	37	105722	4808	###	ACC	ACT	T	T
ARHGEF19_NM_153213.2_P_S_1627	chr1	16397677	NM_153213	ARHGEF19	EXN	16	14014	491	###	CCT	TCT	P	S
ARHGEF19_NM_153213.2_A_A_1628	chr1	16406795	NM_153213	ARHGEF19	EXN	4	4896	9609	###	GCC	GCT	A	A
ARHGEF4_NM_015320.2_K_R_1629	chr2	131405299	NM_015320	ARHGEF4	EXN	3	14605	116007	###	AAG	AGG	K	R
ARHGEF4_NM_015320.2_T_R_1630	chr2	131515490	NM_015320	ARHGEF4	EXN	9	124796	5816	###	ACG	AGG	T	R
ARHGEF4_NM_015320.2_T_R_1631	chr2	131515490	NM_015320	ARHGEF4	EXN	9	124796	5816	###	ACG	AGG	T	R
ARHGEF4_NM_015320.2_C_Y_1632	chr2	131514320	NM_015320	ARHGEF4	EXN	8	123626	6986	###	TGC	TAC	C	Y
ARHGEF7_NM_145735.1_S_S_1633	chr13	110660242	NM_145735	ARHGEF7	EXN	4	94617	85301	###	TCC	TCT	S	S
ARHGEF7_NM_145735.1_S_S_1634	chr13	110660242	NM_145735	ARHGEF7	EXN	4	94617	85301	###	TCC	TCT	S	S
ARHGEF7_NM_145735.1_R_R_1635	chr13	110668182	NM_145735	ARHGEF7	EXN	5	102557	77361	###	CGG	CGT	R	R
ARID1A_NM_006015.3_G_E_1636	chr1	26928832	NM_006015	ARID1A	EXN	2	33723	52356	###	GGA	GAA	G	E
ARID1A_NM_006015.3_P_S_1637	chr1	26895527	NM_006015	ARID1A	EXN	1	418	85661	###	CCG	TCG	P	S
ARID1A_NM_006015.3_H_H_1638	chr1	26960077	NM_006015	ARID1A	EXN	5	64968	21111	###	CAC	CAT	H	H
ARID1A_NM_006015.3_A_V_1639	chr1	26973543	NM_006015	ARID1A	EXN	18	78434	7645	###	GCC	GTC	A	V
ARID1B_ENST00000275248_G_A_1640	chr6	157495962	NM_017519	ARID1B	EXN	7	355206	77641	###	GGA	GCA	G	A
ARID2_ENST00000334344_R_K_1641	chr12	44532234	NM_152641	ARID2	EXN	15	122347	55852	###	AGA	AAA	R	K
ARID4A_NM_002892.2_A_V_1642	chr14	57838052	NM_023000	ARID4A	EXN	3	3077	72152	###	GCG	GTG	A	V
ARID4B_NM_016374.4_A_A_1643	chr1	233443778	NM_016374	ARID4B	EXN	17	114377	46945	###	GCT	GCC	A	A
ARL1_NM_001177.3_T_I_1644	chr12	100314341	NM_001177	ARL1	EXN	5	11362	3295	###	ACC	ATC	T	I
ARL4C_NM_005737.3_G_S_1645	chr2	235069759	NM_005737	ARL4C	EXN	1	673	3334	###	GGC	AGC	G	S
ARMCX3_NM_016607.3_L_F_1646	chrX	100767424	NM_177947	ARMCX3	EXN	5	2648	2063	###	CTT	TTT	L	F
ARNT_NM_001668.2_L_L_1647	chr1	149069070	NM_178427	ARNT	EXN	10	46740	20260	###	CTC	CTT	L	L
ARNT_NM_001668.2_L_L_1648	chr1	149069070	NM_178427	ARNT	EXN	10	46740	20260	###	CTC	CTT	L	L
ARNT_NM_001668.2_S_S_1649	chr1	149068265	NM_178427	ARNT	EXN	11	47545	19455	###	TCC	TCT	S	S
ARNT_NM_001668.2_D_D_1650	chr1	149070979	NM_178427	ARNT	EXN	9	44831	22169	###	GAT	GAC	D	D
ARNT_NM_001668.2_P_S_1651	chr1	149055490	NM_178427	ARNT	EXN	18	60320	6680	###	CCT	TCT	P	S
ARNT2_ENST00000303329_I_V_1652	chr15	78549732	NM_014862	ARNT2	EXN	4	65985	127600	###	ATC	GTC	I	V
ARNT2_ENST00000303329_Y_N_1653	chr15	78642607	NM_014862	ARNT2	EXN	12	158860	34725	###	TAC	AAC	Y	N
ARNT2_ENST00000303329_P_Q_1654	chr15	78659938	NM_014862	ARNT2	EXN	16	176191	17394	###	CCG	CAG	P	Q
ARSA_ENST00000395619_P_P_1655	chr22	49410448	NM_001085427	ARSA	EXN	9	3025	133	###	CCC	CCA	P	P
ASAP3_ENST00000336689_A_T_1656	chr1	23633436	NM_001143778	ASAP3	EXN	18	49901	5793	###	GCC	ACC	A	T
ASB11_NM_080873.1_H_Y_1657	chrX	15225619	NM_080873	ASB11	EXN	3	18029	14071	###	CAC	TAC	H	Y
ASB15_NM_080928.2_D_N_1658	chr7	123041814	NM_080928	ASB15	EXN	2	5466	23354	###	GAT	AAT	D	N
ASB4_NM_016116.1_A_V_1659	chr7	94995217	NM_016116	ASB4	EXN	3	41997	9790	###	GCC	GTC	A	V
ASB8_NM_024095.3_V_M_1660	chr12	46831298	NM_024095	ASB8	EXN	3	6346	3459	###	GTG	ATG	V	M
ASCL4_ENST00000342331_R_W_1661	chr12	106693375	NM_203436	ASCL4	EXN	1	1083	1175	###	CGG	TGG	R	W
ASGR1_ENST00000269299_D_N_1662	chr17	7017734	NM_001671	ASGR1	EXN	9	5873	259	###	GAC	AAC	D	N
ASGR1_ENST00000380920_ENST00000380920_P_L_1663	chr17	7022419	NM_001671	ASGR1	INT	2	1188	4944	###
ASH1L_ENST00000392403_G_R_1664	chr1	153716158	NM_018489	ASH1L	EXN	3	82790	144482	###	GGA	CGA	G	R
ASH1L_ENST00000392403_E_K_1665	chr1	153757889	NM_018489	ASH1L	EXN	2	41059	186213	###	GAA	AAA	E	K
ASH1L_ENST00000392403_G_G_1666	chr1	153675440	NM_018489	ASH1L	EXN	5	123508	103764	###	GGG	GGA	G	G
ASH2L_ENST00000343823_E_K_1667	chr8	38082400	NM_004674	ASH2L	EXN	1	232	33985	###	GAG	AAG	E	K
ASIP_ENST00000374954_D_N_1668	chr20	32320560	NM_001672	ASIP	EXN	3	8728	249	###	GAC	AAC	D	N
ASL_ENST00000362000_G_V_1669	chr7	65189240	NM_000048	ASL	EXN	8	11029	6524	###	GGG	GTG	G	V
ASL_ENST00000362000_T_S_1670	chr7	65189183	NM_000048	ASL	EXN	8	10972	6581	###	ACC	AGC	T	S
ASMT_NM_004043.1_A_T_1671	chrX	1715399	NM_004043	ASMT	EXN	9	41051	6575	###	GCA	ACA	A	T
ASPM_ENST00000367409_V_A_1672	chr1	195340175	NM_018136	ASPM	EXN	18	42272	20295	###	GTT	GCT	V	A
ASPM_ENST00000367409_S_P_1673	chr1	195365053	NM_018136	ASPM	EXN	9	17394	45173	###	TCC	CCC	S	P
ASTN1_NM_004319.1_I_V_1674	chr1	175268479	NM_004319	ASTN1	EXN	3	132168	171653	###	ATT	GTT	I	V
ASTN1_NM_004319.1_R_H_1675	chr1	175268529	NM_004319	ASTN1	EXN	3	132118	171703	###	CGC	CAC	R	H
ASTN1_NM_004319.1_F_Y_1676	chr1	175265431	NM_004319	ASTN1	EXN	5	135216	168605	###	TTT	TAT	F	Y
ASTN1_NM_004319.1_N_N_1677	chr1	175193500	NM_004319	ASTN1	EXN	11	207147	96674	###	AAC	AAT	N	N
ASTN1_NM_004319.1_P_P_1678	chr1	175268465	NM_004319	ASTN1	EXN	3	132182	171639	###	CCT	CCA	P	P
ASTN2_ENST00000361209_V_L_1679	chr9	118228094	NM_014010	ASTN2	EXN	22	989044	769	###	GTG	CTG	V	L
ASXL1_ENST00000358956_L_V_1681	chr20	30488359	NM_015338	ASXL1	EXN	12	78551	2423	###	CTG	GTG	L	V
ASXL1_ENST00000358956_E_D_1682	chr20	30487482	NM_015338	ASXL1	EXN	12	77674	3300	###	GAG	GAT	E	D
ASXL1_ENST00000358956_P_R_1683	chr20	30488141	NM_015338	ASXL1	EXN	12	78333	2641	###	CCG	CGG	P	R
ASXL1_ENST00000358956_E_D_1684	chr20	30487482	NM_015338	ASXL1	EXN	12	77674	3300	###	GAG	GAT	E	D
ASXL1_ENST00000358956_N_D_1685	chr20	30486607	NM_015338	ASXL1	EXN	12	76799	4175	###	AAT	GAT	N	D
ASXL1_ENST00000358956_G_D_1686	chr20	30488303	NM_015338	ASXL1	EXN	12	78495	2479	###	GGT	GAT	G	D
ASXL1_ENST00000358956_G_G_1690	chr20	30486129	NM_015338	ASXL1	EXN	12	76321	4653	###	GGC	GGT	G	G
ASXL1_ENST00000358956_G_G_1691	chr20	30486006	NM_015338	ASXL1	EXN	12	76198	4776	###	GGC	GGT	G	G
ASZ1_ENST00000284629_G_G_1692	chr7	116795959	NM_130768	ASZ1	EXN	11	58854	5447	###	GGC	GGT	G	G
ASZ1_ENST00000284629_G_G_1693	chr7	116795959	NM_130768	ASZ1	EXN	11	58854	5447	###	GGC	GGT	G	G
ATAD1_ENST00000328142_V_I_1694	chr10	89540110	NM_032810	ATAD1	EXN	4	27787	37255	###	GTC	ATC	V	I
ATAD2B_ENST00000295142_N_N_1695	chr2	24003136	NM_017552	ATAD2B	EXN	1	302	178098	###	AAC	AAT	N	N
ATF2_ENST00000345739_D_H_1697	chr2	175666166	NM_001880	ATF2	EXN	12	74977	18914	###	GAT	CAT	D	H
ATF7IP_NM_018179.3_N_N_1698	chr12	14468410	NM_018179	ATF7IP	EXN	2	58532	74554	###	AAT	AAC	N	N
ATF7IP_NM_018179.3_A_A_1699	chr12	14542187	NM_018179	ATF7IP	EXN	15	132309	777	###	GCA	GCC	A	A
ATF7IP_NM_018179.3_Q_Q_1701	chr12	14542265	NM_018179	ATF7IP	EXN	15	132387	699	###	CAG	CAA	Q	Q
ATG5_ENST00000343245_K_M_1702	chr6	106862995	NM_004849	ATG5	EXN	3	17393	123950	###	AAG	ATG	K	M
ATHL1_ENST00000312105_S_I_1703	chr11	284679	NM_025092	ATHL1	EXN	14	5541	1009	###	AGC	ATC	S	I
ATL1_ENST00000357032_T_T_1704	chr14	50157167	NM_001127713	ATL1	EXN	10	87617	12367	###	ACC	ACT	T	T
ATL2_NM_022374.1_G_D_1705	chr2	38391023	NM_001135673	ATL2	EXN	8	66913	15488	###	GGT	GAT	G	D
ATP10B_ENST00000327245_F_I_1706	chr5	159958513	NM_025153	ATP10B	EXN	22	253284	35808	###	TTC	ATC	F	I
ATP11C_NM_173694.3_Q_P_1707	chrX	138659895	NM_001010986	ATP11C	EXN	24	82218	23724	###	CAG	CCG	Q	P
ATP11C_NM_173694.3_D_N_1708	chrX	138692424	NM_001010986	ATP11C	EXN	18	49689	56253	###	GAT	AAT	D	N
ATP11C_NM_173694.3_T_I_1709	chrX	138714390	NM_001010986	ATP11C	EXN	6	27723	78219	###	ACC	ATC	T	I
ATP12A_ENST00000381946_Q_E_1710	chr13	24178566	NM_001676	ATP12A	EXN	15	26017	5355	###	CAG	GAG	Q	E
ATP12A_ENST00000381946_L_F_1711	chr13	24170838	NM_001676	ATP12A	EXN	12	18289	13083	###	CTC	TTC	L	F
ATP13A1_ENST00000357324_G_G_1712	chr19	19626975	NM_020410	ATP13A1	EXN	12	8528	9965	###	GGG	GGA	G	G
ATP13A2_ENST00000326735_A_V_1713	chr1	17187473	NM_001141973	ATP13A2	EXN	24	23537	2433	###	GCA	GTA	A	V
ATP1A2_ENST00000361216_V_M_1714	chr1	158372007	NM_000702	ATP1A2	EXN	16	19863	7989	###	GTG	ATG	V	M
ATP1A2_ENST00000361216_E_K_1715	chr1	158370985	NM_000702	ATP1A2	EXN	14	18841	9011	###	GAG	AAG	E	K
ATP1B4_NM_012069.2_V_M_1716	chrX	119397401	NM_012069	ATP1B4	EXN	8	17433	3731	###	GTG	ATG	V	M
ATP2A1_ENST00000357084_G_G_1717	chr16	28820696	NM_173201	ATP2A1	EXN	16	23386	2635	###	GGC	GGT	G	G
ATP2A3_ENST00000359983_N_N_1718	chr17	3787662	NM_174958	ATP2A3	EXN	15	26823	13744	###	AAC	AAT	N	N
ATP2A3_ENST00000359983_R_H_1719	chr17	3791093	NM_174958	ATP2A3	EXN	14	23392	17175	###	CGC	CAC	R	H
ATP2B1_ENST00000261173_L_I_1720	chr12	88553064	NM_001682	ATP2B1	EXN	3	20911	47107	###	TTA	ATA	L	I
ATP2B2_ENST00000383800_G_D_1721	chr3	10392328	NM_001683	ATP2B2	EXN	8	129940	51621	###	GGC	GAC	G	D
ATP2C1_ENST00000359644_E_K_1722	chr3	132202831	NM_001001487	ATP2C1	EXN	27	106707	15414	###	GAA	AAA	E	K
ATP6V0B_ENST00000236067_V_M_1723	chr1	44215347	NM_001039457	ATP6V0B	EXN	6	2158	1212	###	GTG	ATG	V	M
ATP6V1E1_ENST00000253413_R_G_1724	chr22	16476038	NM_001039367	ATP6V1E1	EXN	3	15550	21135	###	AGA	GGA	R	G
ATP6V1E1_ENST00000253413_G_R_1725	chr22	16455484	NM_001039367	ATP6V1E1	EXN	8	36104	581	###	GGA	AGA	G	R
ATP7B_ENST00000242839_A_T_1726	chr13	51407782	NM_001005918	ATP7B	EXN	16	75849	2976	###	GCC	ACC	A	T
ATP8A1_ENST00000381668_G_E_1727	chr4	42275140	NM_001105529	ATP8A1	EXN	12	78739	169991	###	GGA	GAA	G	E
ATP8B1_ENST00000283684_A_V_1728	chr18	53479454	NM_005603	ATP8B1	EXN	22	141871	14795	###	GCC	GTC	A	V
ATP8B1_ENST00000283684_I_M_1729	chr18	53466940	NM_005603	ATP8B1	EXN	28	154385	2281	###	ATC	ATG	I	M
ATP8B1_ENST00000283684_T_N_1730	chr18	53512891	NM_005603	ATP8B1	EXN	11	108434	48232	###	ACT	AAT	T	N
ATP8B1_ENST00000283684_A_V_1731	chr18	53503330	NM_005603	ATP8B1	EXN	14	117995	38671	###	GCC	GTC	A	V
ATR_NM_001184_L_L_1732	chr3	143686701	NM_001184	ATR	EXN	36	93657	35934	###	CTC	CTT	L	L
ATR_NM_001184_L_L_1733	chr3	143686701	NM_001184	ATR	EXN	36	93657	35934	###	CTC	CTT	L	L
ATR_NM_001184_Y_Y_1734	chr3	143697923	NM_001184	ATR	EXN	34	82435	47156	###	TAC	TAT	Y	Y
ATR_NM_001184_Y_Y_1735	chr3	143697923	NM_001184	ATR	EXN	34	82435	47156	###	TAC	TAT	Y	Y
ATR_NM_001184_A_G_1736	chr3	143694737	NM_001184	ATR	EXN	35	85621	43970	###	GCT	GGT	A	G
ATR_NM_001184_A_G_1737	chr3	143694737	NM_001184	ATR	EXN	35	85621	43970	###	GCT	GGT	A	G
ATR_NM_001184_E_Q_1738	chr3	143659182	NM_001184	ATR	EXN	45	121176	8415	###	GAA	CAA	E	Q
ATR_NM_001184_E_K_1739	chr3	143660796	NM_001184	ATR	EXN	43	119562	10029	###	GAG	AAG	E	K
ATR_NM_001184_A_P_1740	chr3	143716968	NM_001184	ATR	EXN	25	63390	66201	###	GCA	CCA	A	P
ATR_NM_001184_S_I_1741	chr3	143668055	NM_001184	ATR	EXN	40	112303	17288	###	AGT	ATT	S	I
ATR_NM_001184_S_S_1742	chr3	143764547	NM_001184	ATR	EXN	4	15811	113780	###	TCA	TCG	S	S
ATRNL1_ENST00000355044_Q_Q_1744	chr10	117476771	NM_207303	ATRNL1	EXN	27	633657	221715	###	CAG	CAA	Q	Q
ATRX_NM_138271.1_K_E_1746	chrX	76823881	NM_138270	ATRX	EXN	8	104494	176869	###	AAA	GAA	K	E
ATRX_NM_138271.1_D_N_1747	chrX	76798728	NM_138270	ATRX	EXN	12	129647	151716	###	GAT	AAT	D	N
ATRX_NM_138271.1_V_L_1749	chrX	76775528	NM_138270	ATRX	EXN	18	152847	128516	###	GTT	CTT	V	L
ATXN1_ENST00000244769_P_P_1750	chr6	16436254	NM_000332	ATXN1	EXN	8	433446	28932	###	CCG	CCA	P	P
ATXN3L_XM_045705.8_E_K_1751	chrX	13247041	NM_001135995	ATXN3L	EXN	1	1398	350	###	GAA	AAA	E	K
ATXN3L_XM_045705.8_I_I_1752	chrX	13247432	NM_001135995	ATXN3L	EXN	1	1007	741	###	ATC	ATT	I	I
AURKA_NM_003600_V_M_1753	chr20	54391494	NM_198433	AURKA	EXN	7	9264	13642	###	GTG	ATG	V	M
AURKA_NM_003600_S_R_1756	chr20	54391551	NM_198433	AURKA	EXN	7	9207	13699	###	AGC	CGC	S	R
AURKB_NM_004217_L_L_1757	chr17	8051869	NM_004217	AURKB	EXN	3	2739	3095	###	CTG	CTC	L	L
AURKB_NM_004217_V_M_1758	chr17	8051651	NM_004217	AURKB	EXN	4	2957	2877	###	GTG	ATG	V	M
AURKC_NM_003160_G_E_1759	chr19	62435263	NM_003160	AURKC	EXN	3	1074	3465	###	GGG	GAG	G	E
AURKC_NM_003160_G_E_1760	chr19	62435263	NM_003160	AURKC	EXN	3	1074	3465	###	GGG	GAG	G	E
AURKC_NM_003160_E_Q_1761	chr19	62436646	NM_003160	AURKC	EXN	5	2457	2082	###	GAG	CAG	E	Q
AURKC_NM_003160_H_Q_1762	chr19	62438211	NM_003160	AURKC	EXN	6	4022	517	###	CAC	CAA	H	Q
AUTS2_ENST00000342771_P_S_1763	chr7	69893280	NM_015570	AUTS2	EXN	19	1191438	2541	###	CCC	TCC	P	S
AVEN_NM_020371.1_S_P_1764	chr15	31947024	NM_020371	AVEN	EXN	5	171571	1304	###	TCC	CCC	S	P
AVPR2_NM_000054.2_R_H_1767	chrX	152824894	NM_001146151	AVPR2	EXN	2	1171	919	###	CGC	CAC	R	H
AXIN2_NM_004655.1_A_V_1768	chr17	60962242	NM_004655	AXIN2	EXN	9	25960	7095	###	GCC	GTC	A	V
AXIN2_NM_004655.1_Q_H_1769	chr17	60968092	NM_004655	AXIN2	EXN	4	20110	12945	###	CAG	CAC	Q	H
AXL_NM_001699_A_A_1770	chr19	46419758	NM_021913	AXL	EXN	4	2810	39753	###	GCC	GCT	A	A
AXL_NM_001699_R_W_1771	chr19	46435788	NM_021913	AXL	EXN	7	18840	23723	###	CGG	TGG	R	W
AXL_NM_001699_R_C_1772	chr19	46441416	NM_021913	AXL	EXN	12	24468	18095	###	CGC	TGC	R	C
AXL_NM_001699_G_S_1773	chr19	46446270	NM_021913	AXL	EXN	13	29322	13241	###	GGC	AGC	G	S
AXL_NM_001699_P_S_1774	chr19	46435815	NM_021913	AXL	EXN	7	18867	23696	###	CCT	TCT	P	S
AZGP1_ENST00000292401_A_T_1775	chr7	99407506	NM_001185	AZGP1	EXN	2	4165	5218	###	GCG	ACG	A	T
AZI1_ENST00000374782_G_E_1776	chr17	76790689	NM_014984	AZI1	EXN	7	20657	12701	###	GGG	GAG	G	E
B3GALNT2_ENST00000366600_N_S_1777	chr1	233710036	NM_152490	B3GALNT2	EXN	5	24368	32880	###	AAC	AGC	N	S
B4GALNT2_ENST00000300404_P_H_1778	chr17	44601142	NM_001159388	B4GALNT2	EXN	10	36321	1208	###	CCC	CAC	P	H
BAAT_NM_001701.2_A_S_1779	chr9	103170348	NM_001701	BAAT	EXN	3	16760	7828	###	GCC	TCC	A	S
BACH2_NM_021813.1_Q_Q_1780	chr6	90717349	NM_001170794	BACH2	EXN	5	345999	24380	###	CAG	CAA	Q	Q
BAD_NM_004322.2_S_F_1781	chr11	63795668	NM_032989	BAD	EXN	3	13084	1791	###	TCC	TTC	S	F
BAI1_NM_001702.1_K_K_1782	chr8	143600456	NM_001702	BAI1	EXN	20	58077	22914	###	AAG	AAA	K	K
BAI2_ENST00000373658_P_L_1783	chr1	31969094	NM_001703	BAI2	EXN	29	33141	3789	###	CCG	CTG	P	L
BAI3_NM_001704.1_D_N_1784	chr6	69815889	NM_001704	BAI3	EXN	15	413536	340235	###	GAT	AAT	D	N
BAI3_NM_001704.1_D_N_1785	chr6	69815889	NM_001704	BAI3	EXN	15	413536	340235	###	GAT	AAT	D	N
BAI3_NM_001704.1_T_T_1786	chr6	69405999	NM_001704	BAI3	EXN	3	3646	750125	###	ACC	ACT	T	T
BAI3_NM_001704.1_T_T_1787	chr6	69405999	NM_001704	BAI3	EXN	3	3646	750125	###	ACC	ACT	T	T
BAI3_NM_001704.1_I_L_1788	chr6	69405610	NM_001704	BAI3	EXN	3	3257	750514	###	ATA	TTA	I	L
BAI3_NM_001704.1_F_F_1789	chr6	70155489	NM_001704	BAI3	EXN	32	753136	635	###	TTT	TTC	F	F
BAI3_NM_001704.1_V_I_1790	chr6	70097180	NM_001704	BAI3	EXN	23	694827	58944	###	GTC	ATC	V	I
BAI3_NM_001704.1_D_Y_1791	chr6	70106022	NM_001704	BAI3	EXN	26	703669	50102	###	GAT	TAT	D	Y
BAI3_NM_001704.1_Y_N_1792	chr6	70127913	NM_001704	BAI3	EXN	29	725560	28211	###	TAC	AAC	Y	N
BAI3_NM_001704.1_V_A_1793	chr6	70094451	NM_001704	BAI3	EXN	22	692098	61673	###	GTG	GCG	V	A
BAI3_NM_001704.1_A_V_1794	chr6	69760544	NM_001704	BAI3	EXN	11	358191	395580	###	GCA	GTA	A	V
BAI3_NM_001704.1_P_S_1795	chr6	70149531	NM_001704	BAI3	EXN	31	747178	6593	###	CCA	TCA	P	S
BAI3_NM_001704.1_F_F_1796	chr6	70127963	NM_001704	BAI3	EXN	29	725610	28161	###	TTC	TTT	F	F
BAMBI_NM_012342.1_G_E_1797	chr10	29011215	NM_012342	BAMBI	EXN	3	4785	659	###	GGG	GAG	G	E
BAT2_ENST00000376033_T_I_1798	chr6	31707689	NM_080686	BAT2	EXN	16	11260	5844	###	ACA	ATA	T	I
BAT2_ENST00000376033_R_H_1799	chr6	31707884	NM_080686	BAT2	EXN	16	11455	5649	###	CGC	CAC	R	H
BAX_NM_004324.3_G_G_1800	chr19	54150789	NM_138761	BAX	EXN	3	860	6078	###	GGG	GGA	G	G
BAX_NM_004324.3_G_D_1801	chr19	54150026	NM_138763	BAX	EXN	1	97	6841	###	GGC	GAC	G	D
BAZ1A_NM_013448.2_E_E_1802	chr14	34333728	NM_013448	BAZ1A	EXN	11	80876	42040	###	GAG	GAA	E	E
BAZ1A_NM_013448.2_S_N_1803	chr14	34365015	NM_013448	BAZ1A	EXN	4	49589	73327	###	AGT	AAT	S	N
BAZ1A_NM_013448.2_P_S_1804	chr14	34401149	NM_013448	BAZ1A	EXN	3	13455	109461	###	CCA	TCA	P	S
BAZ1A_NM_013448.2_P_L_1805	chr14	34300716	NM_013448	BAZ1A	EXN	24	113888	9028	###	CCA	CTA	P	L
BBS9_NM_198428.2_A_V_1807	chr7	33183690	NM_001033605	BBS9	EXN	5	48013	428515	###	GCC	GTC	A	V
BCAR1_NM_014567.2_S_T_1808	chr16	73827078	NM_001170715	BCAR1	EXN	5	32374	6648	###	AGT	ACT	S	T
BCAR1_NM_014567.2_S_T_1809	chr16	73827078	NM_001170715	BCAR1	EXN	5	32374	6648	###	AGT	ACT	S	T
BCAR1_NM_014567.2_A_A_1810	chr16	73833947	NM_001170715	BCAR1	EXN	2	25505	13517	###	GCC	GCT	A	A
BCAR1_NM_014567.2_T_T_1811	chr16	73821246	NM_001170715	BCAR1	EXN	7	38206	816	###	ACC	ACT	T	T
BCAR1_NM_014567.2_E_K_1812	chr16	73821401	NM_001170715	BCAR1	EXN	7	38051	971	###	GAA	AAA	E	K
BCAR1_NM_014567.2_P_P_1813	chr16	73834148	NM_001170715	BCAR1	EXN	2	25304	13718	###	CCC	CCT	P	P
BCAR1_NM_014567.2_A_V_1814	chr16	73821184	NM_001170715	BCAR1	EXN	7	38268	754	###	GCG	GTG	A	V
BCAR3_NM_003567.1_P_S_1815	chr1	93820922	NM_003567	BCAR3	EXN	7	99051	20985	###	CCG	TCG	P	S
BCAR3_NM_003567.1_L_L_1816	chr1	93805919	NM_003567	BCAR3	EXN	10	114054	5982	###	CTG	CTA	L	L
BCAS1_NM_003657.1_H_P_1817	chr20	52007415	NM_003657	BCAS1	EXN	10	113296	13929	###	CAC	CCC	H	P
BCAS2_NM_005872.2_N_S_1818	chr1	114919737	NM_005872	BCAS2	EXN	4	6051	8033	###	AAT	AGT	N	S
BCAS3_ENST00000390652_P_L_1819	chr17	56447963	NM_017679	BCAS3	EXN	16	338009	377018	###	CCT	CTT	P	L
BCAS3_ENST00000390652_G_E_1820	chr17	56240210	NM_017679	BCAS3	EXN	7	130256	584771	###	GGA	GAA	G	E
BCL11A_NM_022893.2_S_F_1822	chr2	60541890	NM_018014	BCL11A	EXN	4	92247	10084	###	TCC	TTC	S	F
BCL11A_NM_022893.2_S_F_1823	chr2	60549433	NM_138559	BCL11A	EXN	3	84704	17627	###	TCT	TTT	S	F
BCL11A_NM_022893.2_S_F_1824	chr2	60549433	NM_138559	BCL11A	EXN	3	84704	17627	###	TCT	TTT	S	F
BCL11A_NM_022893.2_S_S_1825	chr2	60541349	NM_018014	BCL11A	EXN	4	92788	9543	###	AGC	AGT	S	S
BCL11A_NM_022893.2_S_N_1826	chr2	60542382	NM_018014	BCL11A	EXN	4	91755	10576	###	AGC	AAC	S	N
BCL11A_NM_022893.2_A_T_1827	chr2	60542986	NM_138559	BCL11A	EXN	4	91151	11180	###	GCA	ACA	A	T
BCL11A_NM_022893.2_P_S_1828	chr2	60542638	NM_018014	BCL11A	EXN	4	91499	10832	###	CCA	TCA	P	S
BCL11A_NM_022893.2_G_S_1829	chr2	60542011	NM_018014	BCL11A	EXN	4	92126	10205	###	GGC	AGC	G	S
BCL11A_NM_022893.2_R_C_1830	chr2	60541333	NM_018014	BCL11A	EXN	4	92804	9527	###	CGC	TGC	R	C
BCL11B_NM_138576.2_P_S_1831	chr14	98711722	NM_138576	BCL11B	EXN	4	95853	6344	###	CCG	TCG	P	S
BCL11B_NM_138576.2_P_H_1832	chr14	98793791	NM_138576	BCL11B	EXN	2	13784	88413	###	CCC	CAC	P	H
BCL11B_NM_138576.2_S_S_1833	chr14	98711852	NM_138576	BCL11B	EXN	4	95723	6474	###	TCG	TCA	S	S
BCL11B_NM_138576.2_L_L_1834	chr14	98711915	NM_138576	BCL11B	EXN	4	95660	6537	###	CTC	CTT	L	L
BCL11B_NM_138576.2_A_A_1835	chr14	98711930	NM_138576	BCL11B	EXN	4	95645	6552	###	GCC	GCT	A	A
BCL11B_NM_138576.2_G_G_1836	chr14	98711210	NM_138576	BCL11B	EXN	4	96365	5832	###	GGG	GGA	G	G
BCL11B_NM_138576.2_P_P_1837	chr14	98711705	NM_138576	BCL11B	EXN	4	95870	6327	###	CCG	CCA	P	P
BCL11B_NM_138576.2_P_P_1838	chr14	98710595	NM_138576	BCL11B	EXN	4	96980	5217	###	CCG	CCA	P	P
BCL11B_NM_138576.2_G_G_1839	chr14	98710637	NM_138576	BCL11B	EXN	4	96938	5259	###	GGC	GGT	G	G
BCL2_NM_000633.1_A_T_1840	chr18	59136627	NM_000633	BCL2	EXN	2	966	195068	###	GCG	ACG	A	T
BCL2L12_NM_138639.1_T_I_1841	chr19	54865490	NM_138639	BCL2L12	EXN	6	5279	3495	###	ACC	ATC	T	I
BCL2L13_NM_015367.2_G_D_1843	chr22	16590158	NM_015367	BCL2L13	EXN	7	88673	1831	###	GGC	GAC	G	D
BCL2L14_NM_138722.1_S_S_1844	chr12	12123668	NM_138723	BCL2L14	EXN	2	8523	20226	###	TCC	TCT	S	S
BCL2L2_NM_004050.2_E_G_1845	chr14	22847208	NM_004050	BCL2L2	EXN	3	1356	3600	###	GAG	GGG	E	G
BCL6_NM_001706.2_G_S_1846	chr3	188930412	NM_001706	BCL6	EXN	5	15757	8553	###	GGT	AGT	G	S
BCL6B_NM_181844.2_P_S_1847	chr17	6868553	NM_181844	BCL6B	EXN	4	1460	5132	###	CCT	TCT	P	S
BCOR_NM_017745.4_T_T_1849	chrX	39818577	NM_001123383	BCOR	EXN	4	102949	23134	###	ACC	ACT	T	T
BCORL1_NM_021946.2_G_D_1850	chrX	128976924	NM_001184772	BCORL1	EXN	4	32629	42815	###	GGC	GAC	G	D
BCORL1_NM_021946.2_G_D_1851	chrX	128976924	NM_001184772	BCORL1	EXN	4	32629	42815	###	GGC	GAC	G	D
BCR_NM_004327_S_P_1852	chr22	21854345	NM_004327	BCR	EXN	1	1793	135879	###	TCC	CCC	S	P
BCR_NM_004327_A_T_1853	chr22	21853559	NM_004327	BCR	EXN	1	1007	136665	###	GCG	ACG	A	T
BCR_NM_004327_D_N_1854	chr22	21926057	NM_004327	BCR	EXN	2	73505	64167	###	GAT	AAT	D	N
BCR_NM_004327_A_E_1855	chr22	21854424	NM_004327	BCR	EXN	1	1872	135800	###	GCA	GAA	A	E
BDKRB2_NM_000623.2_R_R_1856	chr14	95777342	NM_000623	BDKRB2	EXN	3	36454	3077	###	CGC	CGT	R	R
BEND2_NM_153346.2_P_P_1857	chrX	18105632	NM_153346	BEND2	EXN	10	43313	14660	###	CCG	CCA	P	P
BEND7_ENST00000341083_R_T_1858	chr10	13563030	NM_152751	BEND7	EXN	6	21952	42540	###	AGA	ACA	R	T
BEST1_ENST00000301774_V_V_1859	chr11	61482304	NM_004183	BEST1	EXN	7	8372	6211	###	GTC	GTT	V	V
BEX5_XM_291335.3_E_D_1861	chrX	101295672	NM_001012978	BEX5	EXN	3	1970	336	###	GAG	GAT	E	D
BFSP1_ENST00000377873_Q_Q_1862	chr20	17423130	NM_001161705	BFSP1	EXN	8	64475	579	###	CAG	CAA	Q	Q
BGN_NM_001711.3_R_T_1863	chrX	152425725	NM_001711	BGN	EXN	7	12184	2473	###	AGG	ACG	R	T
BGN_NM_001711.3_K_N_1864	chrX	152425792	NM_001711	BGN	EXN	7	12251	2406	###	AAG	AAT	K	N
BICD2_NM_001003800.1_V_M_1866	chr9	94524782	NM_015250	BICD2	EXN	3	42122	11316	###	GTG	ATG	V	M
BIN1_NM_139343.1_L_I_1867	chr2	127542289	NM_139343	BIN1	EXN	7	39045	20211	###	CTT	ATT	L	I
BIN1_NM_139343.1_L_L_1868	chr2	127527996	NM_139343	BIN1	EXN	13	53338	5918	###	CTC	CTA	L	L
BIRC3_NM_001165.3_G_D_1869	chr11	101701443	NM_001165	BIRC3	EXN	3	8039	12232	###	GGT	GAT	G	D
BIRC5_NM_001168.1_S_S_1870	chr17	73724364	NM_001168	BIRC5	EXN	3	2492	8947	###	TCC	TCA	S	S
BIRC6_NM_016252.1_E_K_1871	chr2	32507810	NM_016252	BIRC6	EXN	11	72210	189659	###	GAA	AAA	E	K
BIRC6_NM_016252.1_M_I_1874	chr2	32578673	NM_016252	BIRC6	EXN	46	143073	118796	###	ATG	ATA	M	I
BIRC6_NM_016252.1_K_N_1875	chr2	32673612	NM_016252	BIRC6	EXN	68	238012	23857	###	AAA	AAC	K	N
BIRC6_NM_016252.1_F_S_1876	chr2	32596949	NM_016252	BIRC6	EXN	56	161349	100520	###	TTT	TCT	F	S
BIRC6_NM_016252.1_V_I_1877	chr2	32564234	NM_016252	BIRC6	EXN	40	128634	133235	###	GTT	ATT	V	I
BIRC6_NM_016252.1_T_S_1878	chr2	32479811	NM_016252	BIRC6	EXN	7	44211	217658	###	ACT	TCT	T	S
BIRC7_NM_139317.1_H_R_1879	chr20	61340234	NM_139317	BIRC7	EXN	3	2513	2065	###	CAC	CGC	H	R
BLK_NM_001715_A_T_1881	chr8	11442985	NM_001715	BLK	EXN	4	54055	16532	###	GCT	ACT	A	T
BMP1_ENST00000306385_D_H_1882	chr8	22078996	NM_006129	BMP1	EXN	1	398	46786	###	GAC	CAC	D	H
BMP2K_NM_017593_V_M_1883	chr4	79966238	NM_198892	BMP2K	EXN	2	49682	86127	###	GTG	ATG	V	M
BMP3_ENST00000282701_A_A_1884	chr4	82186343	NM_001201	BMP3	EXN	2	15200	11366	###	GCC	GCG	A	A
BMP6_ENST00000283147_A_D_1885	chr6	7807554	NM_001718	BMP6	EXN	4	135544	19406	###	GCC	GAC	A	D
BMP6_ENST00000283147_P_L_1886	chr6	7825460	NM_001718	BMP6	EXN	7	153450	1500	###	CCG	CTG	P	L
BMPER_ENST00000297161_P_L_1887	chr7	34159271	NM_133468	BMPER	EXN	15	247634	1365	###	CCG	CTG	P	L
BMPR1A_NM_004329_R_Q_1888	chr10	88673227	NM_004329	BMPR1A	EXN	12	166851	1698	###	CGG	CAG	R	Q
BMPR1A_NM_004329_F_Y_1890	chr10	88639904	NM_004329	BMPR1A	EXN	4	133528	35021	###	TTT	TAT	F	Y
BMPR1A_NM_004329_A_A_1891	chr10	88669030	NM_004329	BMPR1A	EXN	10	162654	5895	###	GCC	GCT	A	A
BMPR1B_NM_001203_D_N_1892	chr4	96271499	NM_001203	BMPR1B	EXN	10	373348	27125	###	GAC	AAC	D	N
BMPR1B_NM_001203_R_H_1893	chr4	96244690	NM_001203	BMPR1B	EXN	4	346539	53934	###	CGT	CAT	R	H
BMX_NM_001721_R_W_1894	chrX	15484171	NM_203281	BMX	EXN	19	55350	402	###	CGG	TGG	R	W
BMX_NM_001721_R_W_1895	chrX	15484171	NM_203281	BMX	EXN	19	55350	402	###	CGG	TGG	R	W
BNC2_ENST00000380672_A_T_1896	chr9	16572987	NM_017637	BNC2	EXN	4	287799	173486	###	GCA	ACA	A	T
BNIP3_NM_004052.2_D_N_1897	chr10	133636563	NM_004052	BNIP3	EXN	3	8862	5369	###	GAT	AAT	D	N
BNIP3_NM_004052.2_S_L_1898	chr10	133637380	NM_004052	BNIP3	EXN	2	8045	6186	###	TCG	TTG	S	L
BOC_ENST00000355385_P_S_1899	chr3	114474608	NM_033254	BOC	EXN	8	60543	14387	###	CCC	TCC	P	S
BOC_ENST00000355385_V_M_1900	chr3	114481477	NM_033254	BOC	EXN	13	67412	7518	###	GTG	ATG	V	M
BPIL1_ENST00000170150_A_V_1901	chr20	31060100	NM_025227	BPIL1	EXN	2	1032	15076	###	GCC	GTC	A	V
BRAF_NM_004333_K_N_1902	chr7	140099601	NM_004333	BRAF	EXN	15	171432	19319	###	AAA	AAT	K	N
BRAF_NM_004333_R_W_1903	chr7	140127947	NM_004333	BRAF	EXN	11	143086	47665	###	CGG	TGG	R	W
BRAF_NM_004333_V_E_1904	chr7	140099605	NM_004333	BRAF	EXN	15	171428	19323	###	GTG	GAG	V	E
BRAF_NM_004333_V_E_1905	chr7	140099605	NM_004333	BRAF	EXN	15	171428	19323	###	GTG	GAG	V	E
BRAF_NM_004333_V_E_1906	chr7	140099605	NM_004333	BRAF	EXN	15	171428	19323	###	GTG	GAG	V	E
BRAF_NM_004333_V_E_1907	chr7	140099605	NM_004333	BRAF	EXN	15	171428	19323	###	GTG	GAG	V	E
BRAF_NM_004333_V_E_1908	chr7	140099605	NM_004333	BRAF	EXN	15	171428	19323	###	GTG	GAG	V	E
BRAF_NM_004333_V_E_1909	chr7	140099605	NM_004333	BRAF	EXN	15	171428	19323	###	GTG	GAG	V	E
BRAF_NM_004333_V_E_1910	chr7	140099605	NM_004333	BRAF	EXN	15	171428	19323	###	GTG	GAG	V	E
BRAF_NM_004333_V_E_1911	chr7	140099605	NM_004333	BRAF	EXN	15	171428	19323	###	GTG	GAG	V	E
BRAF_NM_004333_V_E_1912	chr7	140099605	NM_004333	BRAF	EXN	15	171428	19323	###	GTG	GAG	V	E
BRAF_NM_004333_V_E_1913	chr7	140099605	NM_004333	BRAF	EXN	15	171428	19323	###	GTG	GAG	V	E
BRAF_NM_004333_V_E_1914	chr7	140099605	NM_004333	BRAF	EXN	15	171428	19323	###	GTG	GAG	V	E
BRAF_NM_004333_V_E_1915	chr7	140099605	NM_004333	BRAF	EXN	15	171428	19323	###	GTG	GAG	V	E
BRAF_NM_004333_V_E_1916	chr7	140099605	NM_004333	BRAF	EXN	15	171428	19323	###	GTG	GAG	V	E
BRAF_NM_004333_V_E_1917	chr7	140099605	NM_004333	BRAF	EXN	15	171428	19323	###	GTG	GAG	V	E
BRAF_NM_004333_V_E_1918	chr7	140099605	NM_004333	BRAF	EXN	15	171428	19323	###	GTG	GAG	V	E
BRAF_NM_004333_V_E_1919	chr7	140099605	NM_004333	BRAF	EXN	15	171428	19323	###	GTG	GAG	V	E
BRAF_NM_004333_V_E_1920	chr7	140099605	NM_004333	BRAF	EXN	15	171428	19323	###	GTG	GAG	V	E
BRAF_NM_004333_V_E_1921	chr7	140099605	NM_004333	BRAF	EXN	15	171428	19323	###	GTG	GAG	V	E
BRAF_NM_004333_V_E_1922	chr7	140099605	NM_004333	BRAF	EXN	15	171428	19323	###	GTG	GAG	V	E
BRAF_NM_004333_V_E_1923	chr7	140099605	NM_004333	BRAF	EXN	15	171428	19323	###	GTG	GAG	V	E
BRAF_NM_004333_V_E_1924	chr7	140099605	NM_004333	BRAF	EXN	15	171428	19323	###	GTG	GAG	V	E
BRAF_NM_004333_V_E_1925	chr7	140099605	NM_004333	BRAF	EXN	15	171428	19323	###	GTG	GAG	V	E
BRAF_NM_004333_V_E_1926	chr7	140099605	NM_004333	BRAF	EXN	15	171428	19323	###	GTG	GAG	V	E
BRAF_NM_004333_V_E_1927	chr7	140099605	NM_004333	BRAF	EXN	15	171428	19323	###	GTG	GAG	V	E
BRAF_NM_004333_V_E_1928	chr7	140099605	NM_004333	BRAF	EXN	15	171428	19323	###	GTG	GAG	V	E
BRAF_NM_004333_V_E_1929	chr7	140099605	NM_004333	BRAF	EXN	15	171428	19323	###	GTG	GAG	V	E
BRAF_NM_004333_V_E_1930	chr7	140099605	NM_004333	BRAF	EXN	15	171428	19323	###	GTG	GAG	V	E
BRAF_NM_004333_V_E_1931	chr7	140099605	NM_004333	BRAF	EXN	15	171428	19323	###	GTG	GAG	V	E
BRAF_NM_004333_V_E_1932	chr7	140099605	NM_004333	BRAF	EXN	15	171428	19323	###	GTG	GAG	V	E
BRAF_NM_004333_V_E_1933	chr7	140099605	NM_004333	BRAF	EXN	15	171428	19323	###	GTG	GAG	V	E
BRAF_NM_004333_V_E_1934	chr7	140099605	NM_004333	BRAF	EXN	15	171428	19323	###	GTG	GAG	V	E
BRAF_NM_004333_V_E_1935	chr7	140099605	NM_004333	BRAF	EXN	15	171428	19323	###	GTG	GAG	V	E
BRAF_NM_004333_V_E_1936	chr7	140099605	NM_004333	BRAF	EXN	15	171428	19323	###	GTG	GAG	V	E
BRAF_NM_004333_V_E_1937	chr7	140099605	NM_004333	BRAF	EXN	15	171428	19323	###	GTG	GAG	V	E
BRAF_NM_004333_V_E_1938	chr7	140099605	NM_004333	BRAF	EXN	15	171428	19323	###	GTG	GAG	V	E
BRAF_NM_004333_V_E_1939	chr7	140099605	NM_004333	BRAF	EXN	15	171428	19323	###	GTG	GAG	V	E
BRAF_NM_004333_V_E_1940	chr7	140099605	NM_004333	BRAF	EXN	15	171428	19323	###	GTG	GAG	V	E
BRAF_NM_004333_V_E_1941	chr7	140099605	NM_004333	BRAF	EXN	15	171428	19323	###	GTG	GAG	V	E
BRAF_NM_004333_V_E_1942	chr7	140099605	NM_004333	BRAF	EXN	15	171428	19323	###	GTG	GAG	V	E
BRAF_NM_004333_V_E_1943	chr7	140099605	NM_004333	BRAF	EXN	15	171428	19323	###	GTG	GAG	V	E
BRAF_NM_004333_V_E_1944	chr7	140099605	NM_004333	BRAF	EXN	15	171428	19323	###	GTG	GAG	V	E
BRAF_NM_004333_V_E_1945	chr7	140099605	NM_004333	BRAF	EXN	15	171428	19323	###	GTG	GAG	V	E
BRAF_NM_004333_V_E_1946	chr7	140099605	NM_004333	BRAF	EXN	15	171428	19323	###	GTG	GAG	V	E
BRAF_NM_004333_V_E_1947	chr7	140099605	NM_004333	BRAF	EXN	15	171428	19323	###	GTG	GAG	V	E
BRAF_NM_004333_V_E_1948	chr7	140099605	NM_004333	BRAF	EXN	15	171428	19323	###	GTG	GAG	V	E
BRAF_NM_004333_V_E_1949	chr7	140099605	NM_004333	BRAF	EXN	15	171428	19323	###	GTG	GAG	V	E
BRAF_NM_004333_V_E_1950	chr7	140099605	NM_004333	BRAF	EXN	15	171428	19323	###	GTG	GAG	V	E
BRAF_NM_004333_V_E_1951	chr7	140099605	NM_004333	BRAF	EXN	15	171428	19323	###	GTG	GAG	V	E
BRAF_NM_004333_V_E_1952	chr7	140099605	NM_004333	BRAF	EXN	15	171428	19323	###	GTG	GAG	V	E
BRAF_NM_004333_V_E_1953	chr7	140099605	NM_004333	BRAF	EXN	15	171428	19323	###	GTG	GAG	V	E
BRAF_NM_004333_V_E_1954	chr7	140099605	NM_004333	BRAF	EXN	15	171428	19323	###	GTG	GAG	V	E
BRAF_NM_004333_V_E_1955	chr7	140099605	NM_004333	BRAF	EXN	15	171428	19323	###	GTG	GAG	V	E
BRAF_NM_004333_V_E_1956	chr7	140099605	NM_004333	BRAF	EXN	15	171428	19323	###	GTG	GAG	V	E
BRAF_NM_004333_V_E_1957	chr7	140099605	NM_004333	BRAF	EXN	15	171428	19323	###	GTG	GAG	V	E
BRAF_NM_004333_V_E_1958	chr7	140099605	NM_004333	BRAF	EXN	15	171428	19323	###	GTG	GAG	V	E
BRAF_NM_004333_V_E_1959	chr7	140099605	NM_004333	BRAF	EXN	15	171428	19323	###	GTG	GAG	V	E
BRAF_NM_004333_V_E_1960	chr7	140099605	NM_004333	BRAF	EXN	15	171428	19323	###	GTG	GAG	V	E
BRAF_NM_004333_V_E_1961	chr7	140099605	NM_004333	BRAF	EXN	15	171428	19323	###	GTG	GAG	V	E
BRAF_NM_004333_V_E_1962	chr7	140099605	NM_004333	BRAF	EXN	15	171428	19323	###	GTG	GAG	V	E
BRAF_NM_004333_V_E_1963	chr7	140099605	NM_004333	BRAF	EXN	15	171428	19323	###	GTG	GAG	V	E
BRAF_NM_004333_V_E_1964	chr7	140099605	NM_004333	BRAF	EXN	15	171428	19323	###	GTG	GAG	V	E
BRAF_NM_004333_V_E_1965	chr7	140099605	NM_004333	BRAF	EXN	15	171428	19323	###	GTG	GAG	V	E
BRAF_NM_004333_V_E_1966	chr7	140099605	NM_004333	BRAF	EXN	15	171428	19323	###	GTG	GAG	V	E
BRAF_NM_004333_V_E_1967	chr7	140099605	NM_004333	BRAF	EXN	15	171428	19323	###	GTG	GAG	V	E
BRAF_NM_004333_V_E_1968	chr7	140099605	NM_004333	BRAF	EXN	15	171428	19323	###	GTG	GAG	V	E
BRAF_NM_004333_V_E_1969	chr7	140099605	NM_004333	BRAF	EXN	15	171428	19323	###	GTG	GAG	V	E
BRAF_NM_004333_V_E_1970	chr7	140099605	NM_004333	BRAF	EXN	15	171428	19323	###	GTG	GAG	V	E
BRAF_NM_004333_V_E_1971	chr7	140099605	NM_004333	BRAF	EXN	15	171428	19323	###	GTG	GAG	V	E
BRAF_NM_004333_V_E_1972	chr7	140099605	NM_004333	BRAF	EXN	15	171428	19323	###	GTG	GAG	V	E
BRAF_NM_004333_V_E_1973	chr7	140099605	NM_004333	BRAF	EXN	15	171428	19323	###	GTG	GAG	V	E
BRAF_NM_004333_V_E_1974	chr7	140099605	NM_004333	BRAF	EXN	15	171428	19323	###	GTG	GAG	V	E
BRAF_NM_004333_V_E_1975	chr7	140099605	NM_004333	BRAF	EXN	15	171428	19323	###	GTG	GAG	V	E
BRAF_NM_004333_V_E_1976	chr7	140099605	NM_004333	BRAF	EXN	15	171428	19323	###	GTG	GAG	V	E
BRAF_NM_004333_V_E_1977	chr7	140099605	NM_004333	BRAF	EXN	15	171428	19323	###	GTG	GAG	V	E
BRAF_NM_004333_V_E_1978	chr7	140099605	NM_004333	BRAF	EXN	15	171428	19323	###	GTG	GAG	V	E
BRAF_NM_004333_V_E_1979	chr7	140099605	NM_004333	BRAF	EXN	15	171428	19323	###	GTG	GAG	V	E
BRAF_NM_004333_V_E_1980	chr7	140099605	NM_004333	BRAF	EXN	15	171428	19323	###	GTG	GAG	V	E
BRAF_NM_004333_V_E_1981	chr7	140099605	NM_004333	BRAF	EXN	15	171428	19323	###	GTG	GAG	V	E
BRAF_NM_004333_V_E_1982	chr7	140099605	NM_004333	BRAF	EXN	15	171428	19323	###	GTG	GAG	V	E
BRAF_NM_004333_V_E_1983	chr7	140099605	NM_004333	BRAF	EXN	15	171428	19323	###	GTG	GAG	V	E
BRAF_NM_004333_V_E_1984	chr7	140099605	NM_004333	BRAF	EXN	15	171428	19323	###	GTG	GAG	V	E
BRAF_NM_004333_V_E_1985	chr7	140099605	NM_004333	BRAF	EXN	15	171428	19323	###	GTG	GAG	V	E
BRAF_NM_004333_V_E_1986	chr7	140099605	NM_004333	BRAF	EXN	15	171428	19323	###	GTG	GAG	V	E
BRAF_NM_004333_V_E_1987	chr7	140099605	NM_004333	BRAF	EXN	15	171428	19323	###	GTG	GAG	V	E
BRAF_NM_004333_V_E_1988	chr7	140099605	NM_004333	BRAF	EXN	15	171428	19323	###	GTG	GAG	V	E
BRAF_NM_004333_V_E_1989	chr7	140099605	NM_004333	BRAF	EXN	15	171428	19323	###	GTG	GAG	V	E
BRAF_NM_004333_V_E_1990	chr7	140099605	NM_004333	BRAF	EXN	15	171428	19323	###	GTG	GAG	V	E
BRAF_NM_004333_V_E_1991	chr7	140099605	NM_004333	BRAF	EXN	15	171428	19323	###	GTG	GAG	V	E
BRAF_NM_004333_V_E_1992	chr7	140099605	NM_004333	BRAF	EXN	15	171428	19323	###	GTG	GAG	V	E
BRAF_NM_004333_V_E_1993	chr7	140099605	NM_004333	BRAF	EXN	15	171428	19323	###	GTG	GAG	V	E
BRAF_NM_004333_V_E_1994	chr7	140099605	NM_004333	BRAF	EXN	15	171428	19323	###	GTG	GAG	V	E
BRAF_NM_004333_V_E_1995	chr7	140099605	NM_004333	BRAF	EXN	15	171428	19323	###	GTG	GAG	V	E
BRAF_NM_004333_V_E_1996	chr7	140099605	NM_004333	BRAF	EXN	15	171428	19323	###	GTG	GAG	V	E
BRAF_NM_004333_V_E_1997	chr7	140099605	NM_004333	BRAF	EXN	15	171428	19323	###	GTG	GAG	V	E
BRAF_NM_004333_V_E_1998	chr7	140099605	NM_004333	BRAF	EXN	15	171428	19323	###	GTG	GAG	V	E
BRAF_NM_004333_V_E_1999	chr7	140099605	NM_004333	BRAF	EXN	15	171428	19323	###	GTG	GAG	V	E
BRAF_NM_004333_V_E_2000	chr7	140099605	NM_004333	BRAF	EXN	15	171428	19323	###	GTG	GAG	V	E
BRAF_NM_004333_V_E_2001	chr7	140099605	NM_004333	BRAF	EXN	15	171428	19323	###	GTG	GAG	V	E
BRAF_NM_004333_V_E_2002	chr7	140099605	NM_004333	BRAF	EXN	15	171428	19323	###	GTG	GAG	V	E
BRAF_NM_004333_V_E_2003	chr7	140099605	NM_004333	BRAF	EXN	15	171428	19323	###	GTG	GAG	V	E
BRAF_NM_004333_V_E_2004	chr7	140099605	NM_004333	BRAF	EXN	15	171428	19323	###	GTG	GAG	V	E
BRAF_NM_004333_V_E_2005	chr7	140099605	NM_004333	BRAF	EXN	15	171428	19323	###	GTG	GAG	V	E
BRAF_NM_004333_V_E_2006	chr7	140099605	NM_004333	BRAF	EXN	15	171428	19323	###	GTG	GAG	V	E
BRAF_NM_004333_V_E_2007	chr7	140099605	NM_004333	BRAF	EXN	15	171428	19323	###	GTG	GAG	V	E
BRAF_NM_004333_V_E_2008	chr7	140099605	NM_004333	BRAF	EXN	15	171428	19323	###	GTG	GAG	V	E
BRAF_NM_004333_V_E_2009	chr7	140099605	NM_004333	BRAF	EXN	15	171428	19323	###	GTG	GAG	V	E
BRAF_NM_004333_V_E_2010	chr7	140099605	NM_004333	BRAF	EXN	15	171428	19323	###	GTG	GAG	V	E
BRAF_NM_004333_V_E_2011	chr7	140099605	NM_004333	BRAF	EXN	15	171428	19323	###	GTG	GAG	V	E
BRAF_NM_004333_V_E_2012	chr7	140099605	NM_004333	BRAF	EXN	15	171428	19323	###	GTG	GAG	V	E
BRAF_NM_004333_V_E_2013	chr7	140099605	NM_004333	BRAF	EXN	15	171428	19323	###	GTG	GAG	V	E
BRAF_NM_004333_V_E_2014	chr7	140099605	NM_004333	BRAF	EXN	15	171428	19323	###	GTG	GAG	V	E
BRAF_NM_004333_V_E_2015	chr7	140099605	NM_004333	BRAF	EXN	15	171428	19323	###	GTG	GAG	V	E
BRAF_NM_004333_V_E_2016	chr7	140099605	NM_004333	BRAF	EXN	15	171428	19323	###	GTG	GAG	V	E
BRAF_NM_004333_V_E_2017	chr7	140099605	NM_004333	BRAF	EXN	15	171428	19323	###	GTG	GAG	V	E
BRAF_NM_004333_V_E_2018	chr7	140099605	NM_004333	BRAF	EXN	15	171428	19323	###	GTG	GAG	V	E
BRAF_NM_004333_V_E_2019	chr7	140099605	NM_004333	BRAF	EXN	15	171428	19323	###	GTG	GAG	V	E
BRAF_NM_004333_V_E_2020	chr7	140099605	NM_004333	BRAF	EXN	15	171428	19323	###	GTG	GAG	V	E
BRAF_NM_004333_V_E_2021	chr7	140099605	NM_004333	BRAF	EXN	15	171428	19323	###	GTG	GAG	V	E
BRAF_NM_004333_V_E_2022	chr7	140099605	NM_004333	BRAF	EXN	15	171428	19323	###	GTG	GAG	V	E
BRAF_NM_004333_V_E_2023	chr7	140099605	NM_004333	BRAF	EXN	15	171428	19323	###	GTG	GAG	V	E
BRAF_NM_004333_V_E_2024	chr7	140099605	NM_004333	BRAF	EXN	15	171428	19323	###	GTG	GAG	V	E
BRAF_NM_004333_V_E_2025	chr7	140099605	NM_004333	BRAF	EXN	15	171428	19323	###	GTG	GAG	V	E
BRAF_NM_004333_V_E_2026	chr7	140099605	NM_004333	BRAF	EXN	15	171428	19323	###	GTG	GAG	V	E
BRAF_NM_004333_V_E_2027	chr7	140099605	NM_004333	BRAF	EXN	15	171428	19323	###	GTG	GAG	V	E
BRAF_NM_004333_V_E_2028	chr7	140099605	NM_004333	BRAF	EXN	15	171428	19323	###	GTG	GAG	V	E
BRAF_NM_004333_V_E_2029	chr7	140099605	NM_004333	BRAF	EXN	15	171428	19323	###	GTG	GAG	V	E
BRAF_NM_004333_V_E_2030	chr7	140099605	NM_004333	BRAF	EXN	15	171428	19323	###	GTG	GAG	V	E
BRAF_NM_004333_V_E_2031	chr7	140099605	NM_004333	BRAF	EXN	15	171428	19323	###	GTG	GAG	V	E
BRAF_NM_004333_V_E_2032	chr7	140099605	NM_004333	BRAF	EXN	15	171428	19323	###	GTG	GAG	V	E
BRAF_NM_004333_V_E_2033	chr7	140099605	NM_004333	BRAF	EXN	15	171428	19323	###	GTG	GAG	V	E
BRAF_NM_004333_V_E_2034	chr7	140099605	NM_004333	BRAF	EXN	15	171428	19323	###	GTG	GAG	V	E
BRAF_NM_004333_V_E_2035	chr7	140099605	NM_004333	BRAF	EXN	15	171428	19323	###	GTG	GAG	V	E
BRAF_NM_004333_V_E_2036	chr7	140099605	NM_004333	BRAF	EXN	15	171428	19323	###	GTG	GAG	V	E
BRAF_NM_004333_V_E_2037	chr7	140099605	NM_004333	BRAF	EXN	15	171428	19323	###	GTG	GAG	V	E
BRAF_NM_004333_V_E_2038	chr7	140099605	NM_004333	BRAF	EXN	15	171428	19323	###	GTG	GAG	V	E
BRAF_NM_004333_V_E_2039	chr7	140099605	NM_004333	BRAF	EXN	15	171428	19323	###	GTG	GAG	V	E
BRAF_NM_004333_V_E_2040	chr7	140099605	NM_004333	BRAF	EXN	15	171428	19323	###	GTG	GAG	V	E
BRAF_NM_004333_V_E_2041	chr7	140099605	NM_004333	BRAF	EXN	15	171428	19323	###	GTG	GAG	V	E
BRAF_NM_004333_V_E_2042	chr7	140099605	NM_004333	BRAF	EXN	15	171428	19323	###	GTG	GAG	V	E
BRAF_NM_004333_P_T_2043	chr7	140127920	NM_004333	BRAF	EXN	11	143113	47638	###	CCT	ACT	P	T
BRAF_NM_004333_T_I_2044	chr7	140099638	NM_004333	BRAF	EXN	15	171395	19356	###	ACA	ATA	T	I
BRAF_NM_004333_P_T_2045	chr7	140127920	NM_004333	BRAF	EXN	11	143113	47638	###	CCT	ACT	P	T
BRAF_NM_004333_V_E_2046	chr7	140099605	NM_004333	BRAF	EXN	15	171428	19323	###	GTG	GAG	V	E
BRAF_NM_004333_V_E_2047	chr7	140099605	NM_004333	BRAF	EXN	15	171428	19323	###	GTG	GAG	V	E
BRAF_NM_004333_V_E_2048	chr7	140099605	NM_004333	BRAF	EXN	15	171428	19323	###	GTG	GAG	V	E
BRAF_NM_004333_V_E_2049	chr7	140099605	NM_004333	BRAF	EXN	15	171428	19323	###	GTG	GAG	V	E
BRAF_NM_004333_V_E_2050	chr7	140099605	NM_004333	BRAF	EXN	15	171428	19323	###	GTG	GAG	V	E
BRAF_NM_004333_V_E_2051	chr7	140099605	NM_004333	BRAF	EXN	15	171428	19323	###	GTG	GAG	V	E
BRAF_NM_004333_V_E_2052	chr7	140099605	NM_004333	BRAF	EXN	15	171428	19323	###	GTG	GAG	V	E
BRAF_NM_004333_V_E_2053	chr7	140099605	NM_004333	BRAF	EXN	15	171428	19323	###	GTG	GAG	V	E
BRAF_NM_004333_V_E_2054	chr7	140099605	NM_004333	BRAF	EXN	15	171428	19323	###	GTG	GAG	V	E
BRAF_NM_004333_V_E_2055	chr7	140099605	NM_004333	BRAF	EXN	15	171428	19323	###	GTG	GAG	V	E
BRAF_NM_004333_V_E_2056	chr7	140099605	NM_004333	BRAF	EXN	15	171428	19323	###	GTG	GAG	V	E
BRAF_NM_004333_V_E_2057	chr7	140099605	NM_004333	BRAF	EXN	15	171428	19323	###	GTG	GAG	V	E
BRAF_NM_004333_V_E_2058	chr7	140099605	NM_004333	BRAF	EXN	15	171428	19323	###	GTG	GAG	V	E
BRAF_NM_004333_V_E_2059	chr7	140099605	NM_004333	BRAF	EXN	15	171428	19323	###	GTG	GAG	V	E
BRAF_NM_004333_V_E_2060	chr7	140099605	NM_004333	BRAF	EXN	15	171428	19323	###	GTG	GAG	V	E
BRAF_NM_004333_V_E_2061	chr7	140099605	NM_004333	BRAF	EXN	15	171428	19323	###	GTG	GAG	V	E
BRAF_NM_004333_V_E_2062	chr7	140099605	NM_004333	BRAF	EXN	15	171428	19323	###	GTG	GAG	V	E
BRAF_NM_004333_V_E_2063	chr7	140099605	NM_004333	BRAF	EXN	15	171428	19323	###	GTG	GAG	V	E
BRAF_NM_004333_V_E_2064	chr7	140099605	NM_004333	BRAF	EXN	15	171428	19323	###	GTG	GAG	V	E
BRAF_NM_004333_V_E_2065	chr7	140099605	NM_004333	BRAF	EXN	15	171428	19323	###	GTG	GAG	V	E
BRAF_NM_004333_V_E_2066	chr7	140099605	NM_004333	BRAF	EXN	15	171428	19323	###	GTG	GAG	V	E
BRAF_NM_004333_V_E_2067	chr7	140099605	NM_004333	BRAF	EXN	15	171428	19323	###	GTG	GAG	V	E
BRAF_NM_004333_V_E_2068	chr7	140099605	NM_004333	BRAF	EXN	15	171428	19323	###	GTG	GAG	V	E
BRAF_NM_004333_V_E_2069	chr7	140099605	NM_004333	BRAF	EXN	15	171428	19323	###	GTG	GAG	V	E
BRAF_NM_004333_V_E_2070	chr7	140099605	NM_004333	BRAF	EXN	15	171428	19323	###	GTG	GAG	V	E
BRAF_NM_004333_V_E_2071	chr7	140099605	NM_004333	BRAF	EXN	15	171428	19323	###	GTG	GAG	V	E
BRAF_NM_004333_V_E_2072	chr7	140099605	NM_004333	BRAF	EXN	15	171428	19323	###	GTG	GAG	V	E
BRAF_NM_004333_V_E_2073	chr7	140099605	NM_004333	BRAF	EXN	15	171428	19323	###	GTG	GAG	V	E
BRAF_NM_004333_V_E_2074	chr7	140099605	NM_004333	BRAF	EXN	15	171428	19323	###	GTG	GAG	V	E
BRAF_NM_004333_V_E_2075	chr7	140099605	NM_004333	BRAF	EXN	15	171428	19323	###	GTG	GAG	V	E
BRAF_NM_004333_V_E_2076	chr7	140099605	NM_004333	BRAF	EXN	15	171428	19323	###	GTG	GAG	V	E
BRAF_NM_004333_V_E_2077	chr7	140099605	NM_004333	BRAF	EXN	15	171428	19323	###	GTG	GAG	V	E
BRAF_NM_004333_V_E_2078	chr7	140099605	NM_004333	BRAF	EXN	15	171428	19323	###	GTG	GAG	V	E
BRAF_NM_004333_V_E_2079	chr7	140099605	NM_004333	BRAF	EXN	15	171428	19323	###	GTG	GAG	V	E
BRAF_NM_004333_V_E_2080	chr7	140099605	NM_004333	BRAF	EXN	15	171428	19323	###	GTG	GAG	V	E
BRAF_NM_004333_V_E_2081	chr7	140099605	NM_004333	BRAF	EXN	15	171428	19323	###	GTG	GAG	V	E
BRAF_NM_004333_V_E_2082	chr7	140099605	NM_004333	BRAF	EXN	15	171428	19323	###	GTG	GAG	V	E
BRAF_NM_004333_V_E_2083	chr7	140099605	NM_004333	BRAF	EXN	15	171428	19323	###	GTG	GAG	V	E
BRAF_NM_004333_V_E_2084	chr7	140099605	NM_004333	BRAF	EXN	15	171428	19323	###	GTG	GAG	V	E
BRAF_NM_004333_V_E_2085	chr7	140099605	NM_004333	BRAF	EXN	15	171428	19323	###	GTG	GAG	V	E
BRAF_NM_004333_V_E_2086	chr7	140099605	NM_004333	BRAF	EXN	15	171428	19323	###	GTG	GAG	V	E
BRAF_NM_004333_V_E_2087	chr7	140099605	NM_004333	BRAF	EXN	15	171428	19323	###	GTG	GAG	V	E
BRAF_NM_004333_V_E_2088	chr7	140099605	NM_004333	BRAF	EXN	15	171428	19323	###	GTG	GAG	V	E
BRAF_NM_004333_V_E_2089	chr7	140099605	NM_004333	BRAF	EXN	15	171428	19323	###	GTG	GAG	V	E
BRAF_NM_004333_V_E_2090	chr7	140099605	NM_004333	BRAF	EXN	15	171428	19323	###	GTG	GAG	V	E
BRAF_NM_004333_V_E_2091	chr7	140099605	NM_004333	BRAF	EXN	15	171428	19323	###	GTG	GAG	V	E
BRAF_NM_004333_V_E_2092	chr7	140099605	NM_004333	BRAF	EXN	15	171428	19323	###	GTG	GAG	V	E
BRAF_NM_004333_V_E_2093	chr7	140099605	NM_004333	BRAF	EXN	15	171428	19323	###	GTG	GAG	V	E
BRAF_NM_004333_V_E_2094	chr7	140099605	NM_004333	BRAF	EXN	15	171428	19323	###	GTG	GAG	V	E
BRAF_NM_004333_V_E_2095	chr7	140099605	NM_004333	BRAF	EXN	15	171428	19323	###	GTG	GAG	V	E
BRAF_NM_004333_V_E_2096	chr7	140099605	NM_004333	BRAF	EXN	15	171428	19323	###	GTG	GAG	V	E
BRAF_NM_004333_V_E_2097	chr7	140099605	NM_004333	BRAF	EXN	15	171428	19323	###	GTG	GAG	V	E
BRAF_NM_004333_V_E_2098	chr7	140099605	NM_004333	BRAF	EXN	15	171428	19323	###	GTG	GAG	V	E
BRAF_NM_004333_V_E_2099	chr7	140099605	NM_004333	BRAF	EXN	15	171428	19323	###	GTG	GAG	V	E
BRAF_NM_004333_V_E_2100	chr7	140099605	NM_004333	BRAF	EXN	15	171428	19323	###	GTG	GAG	V	E
BRAF_NM_004333_V_E_2101	chr7	140099605	NM_004333	BRAF	EXN	15	171428	19323	###	GTG	GAG	V	E
BRAF_NM_004333_V_E_2102	chr7	140099605	NM_004333	BRAF	EXN	15	171428	19323	###	GTG	GAG	V	E
BRAF_NM_004333_V_E_2103	chr7	140099605	NM_004333	BRAF	EXN	15	171428	19323	###	GTG	GAG	V	E
BRAF_NM_004333_V_E_2104	chr7	140099605	NM_004333	BRAF	EXN	15	171428	19323	###	GTG	GAG	V	E
BRAF_NM_004333_V_E_2105	chr7	140099605	NM_004333	BRAF	EXN	15	171428	19323	###	GTG	GAG	V	E
BRAF_NM_004333_V_E_2106	chr7	140099605	NM_004333	BRAF	EXN	15	171428	19323	###	GTG	GAG	V	E
BRAF_NM_004333_V_E_2107	chr7	140099605	NM_004333	BRAF	EXN	15	171428	19323	###	GTG	GAG	V	E
BRAF_NM_004333_V_E_2108	chr7	140099605	NM_004333	BRAF	EXN	15	171428	19323	###	GTG	GAG	V	E
BRAF_NM_004333_V_E_2109	chr7	140099605	NM_004333	BRAF	EXN	15	171428	19323	###	GTG	GAG	V	E
BRAF_NM_004333_V_E_2110	chr7	140099605	NM_004333	BRAF	EXN	15	171428	19323	###	GTG	GAG	V	E
BRAF_NM_004333_V_E_2111	chr7	140099605	NM_004333	BRAF	EXN	15	171428	19323	###	GTG	GAG	V	E
BRAF_NM_004333_V_E_2112	chr7	140099605	NM_004333	BRAF	EXN	15	171428	19323	###	GTG	GAG	V	E
BRAF_NM_004333_V_E_2113	chr7	140099605	NM_004333	BRAF	EXN	15	171428	19323	###	GTG	GAG	V	E
BRAF_NM_004333_V_E_2114	chr7	140099605	NM_004333	BRAF	EXN	15	171428	19323	###	GTG	GAG	V	E
BRAF_NM_004333_V_E_2115	chr7	140099605	NM_004333	BRAF	EXN	15	171428	19323	###	GTG	GAG	V	E
BRAF_NM_004333_V_E_2116	chr7	140099605	NM_004333	BRAF	EXN	15	171428	19323	###	GTG	GAG	V	E
BRAF_NM_004333_V_E_2117	chr7	140099605	NM_004333	BRAF	EXN	15	171428	19323	###	GTG	GAG	V	E
BRAF_NM_004333_V_E_2118	chr7	140099605	NM_004333	BRAF	EXN	15	171428	19323	###	GTG	GAG	V	E
BRAF_NM_004333_V_E_2119	chr7	140099605	NM_004333	BRAF	EXN	15	171428	19323	###	GTG	GAG	V	E
BRAF_NM_004333_V_E_2120	chr7	140099605	NM_004333	BRAF	EXN	15	171428	19323	###	GTG	GAG	V	E
BRAF_NM_004333_V_E_2121	chr7	140099605	NM_004333	BRAF	EXN	15	171428	19323	###	GTG	GAG	V	E
BRAF_NM_004333_V_E_2122	chr7	140099605	NM_004333	BRAF	EXN	15	171428	19323	###	GTG	GAG	V	E
BRAF_NM_004333_V_E_2123	chr7	140099605	NM_004333	BRAF	EXN	15	171428	19323	###	GTG	GAG	V	E
BRAF_NM_004333_V_E_2124	chr7	140099605	NM_004333	BRAF	EXN	15	171428	19323	###	GTG	GAG	V	E
BRAF_NM_004333_V_E_2125	chr7	140099605	NM_004333	BRAF	EXN	15	171428	19323	###	GTG	GAG	V	E
BRAF_NM_004333_V_E_2126	chr7	140099605	NM_004333	BRAF	EXN	15	171428	19323	###	GTG	GAG	V	E
BRAF_NM_004333_V_E_2127	chr7	140099605	NM_004333	BRAF	EXN	15	171428	19323	###	GTG	GAG	V	E
BRAF_NM_004333_V_E_2128	chr7	140099605	NM_004333	BRAF	EXN	15	171428	19323	###	GTG	GAG	V	E
BRAF_NM_004333_V_E_2129	chr7	140099605	NM_004333	BRAF	EXN	15	171428	19323	###	GTG	GAG	V	E
BRAF_NM_004333_V_E_2130	chr7	140099605	NM_004333	BRAF	EXN	15	171428	19323	###	GTG	GAG	V	E
BRAF_NM_004333_V_E_2131	chr7	140099605	NM_004333	BRAF	EXN	15	171428	19323	###	GTG	GAG	V	E
BRAF_NM_004333_V_E_2132	chr7	140099605	NM_004333	BRAF	EXN	15	171428	19323	###	GTG	GAG	V	E
BRAF_NM_004333_V_E_2133	chr7	140099605	NM_004333	BRAF	EXN	15	171428	19323	###	GTG	GAG	V	E
BRAF_NM_004333_V_E_2134	chr7	140099605	NM_004333	BRAF	EXN	15	171428	19323	###	GTG	GAG	V	E
BRAF_NM_004333_V_E_2135	chr7	140099605	NM_004333	BRAF	EXN	15	171428	19323	###	GTG	GAG	V	E
BRAF_NM_004333_V_E_2136	chr7	140099605	NM_004333	BRAF	EXN	15	171428	19323	###	GTG	GAG	V	E
BRAF_NM_004333_V_E_2137	chr7	140099605	NM_004333	BRAF	EXN	15	171428	19323	###	GTG	GAG	V	E
BRAF_NM_004333_V_E_2138	chr7	140099605	NM_004333	BRAF	EXN	15	171428	19323	###	GTG	GAG	V	E
BRAF_NM_004333_V_E_2139	chr7	140099605	NM_004333	BRAF	EXN	15	171428	19323	###	GTG	GAG	V	E
BRAF_NM_004333_V_E_2140	chr7	140099605	NM_004333	BRAF	EXN	15	171428	19323	###	GTG	GAG	V	E
BRAF_NM_004333_V_E_2141	chr7	140099605	NM_004333	BRAF	EXN	15	171428	19323	###	GTG	GAG	V	E
BRAF_NM_004333_V_E_2142	chr7	140099605	NM_004333	BRAF	EXN	15	171428	19323	###	GTG	GAG	V	E
BRAF_NM_004333_V_E_2143	chr7	140099605	NM_004333	BRAF	EXN	15	171428	19323	###	GTG	GAG	V	E
BRAF_NM_004333_V_E_2144	chr7	140099605	NM_004333	BRAF	EXN	15	171428	19323	###	GTG	GAG	V	E
BRAF_NM_004333_V_E_2145	chr7	140099605	NM_004333	BRAF	EXN	15	171428	19323	###	GTG	GAG	V	E
BRAF_NM_004333_V_E_2146	chr7	140099605	NM_004333	BRAF	EXN	15	171428	19323	###	GTG	GAG	V	E
BRAF_NM_004333_V_E_2147	chr7	140099605	NM_004333	BRAF	EXN	15	171428	19323	###	GTG	GAG	V	E
BRAF_NM_004333_V_E_2148	chr7	140099605	NM_004333	BRAF	EXN	15	171428	19323	###	GTG	GAG	V	E
BRAF_NM_004333_V_E_2149	chr7	140099605	NM_004333	BRAF	EXN	15	171428	19323	###	GTG	GAG	V	E
BRAF_NM_004333_V_E_2150	chr7	140099605	NM_004333	BRAF	EXN	15	171428	19323	###	GTG	GAG	V	E
BRAF_NM_004333_V_E_2151	chr7	140099605	NM_004333	BRAF	EXN	15	171428	19323	###	GTG	GAG	V	E
BRAF_NM_004333_V_E_2152	chr7	140099605	NM_004333	BRAF	EXN	15	171428	19323	###	GTG	GAG	V	E
BRAF_NM_004333_V_E_2153	chr7	140099605	NM_004333	BRAF	EXN	15	171428	19323	###	GTG	GAG	V	E
BRAF_NM_004333_V_E_2154	chr7	140099605	NM_004333	BRAF	EXN	15	171428	19323	###	GTG	GAG	V	E
BRAF_NM_004333_V_E_2155	chr7	140099605	NM_004333	BRAF	EXN	15	171428	19323	###	GTG	GAG	V	E
BRAF_NM_004333_V_E_2156	chr7	140099605	NM_004333	BRAF	EXN	15	171428	19323	###	GTG	GAG	V	E
BRAF_NM_004333_V_E_2157	chr7	140099605	NM_004333	BRAF	EXN	15	171428	19323	###	GTG	GAG	V	E
BRAF_NM_004333_V_E_2158	chr7	140099605	NM_004333	BRAF	EXN	15	171428	19323	###	GTG	GAG	V	E
BRAF_NM_004333_V_E_2159	chr7	140099605	NM_004333	BRAF	EXN	15	171428	19323	###	GTG	GAG	V	E
BRAF_NM_004333_V_E_2160	chr7	140099605	NM_004333	BRAF	EXN	15	171428	19323	###	GTG	GAG	V	E
BRAF_NM_004333_V_E_2161	chr7	140099605	NM_004333	BRAF	EXN	15	171428	19323	###	GTG	GAG	V	E
BRAF_NM_004333_V_E_2162	chr7	140099605	NM_004333	BRAF	EXN	15	171428	19323	###	GTG	GAG	V	E
BRAF_NM_004333_V_E_2163	chr7	140099605	NM_004333	BRAF	EXN	15	171428	19323	###	GTG	GAG	V	E
BRAF_NM_004333_V_E_2164	chr7	140099605	NM_004333	BRAF	EXN	15	171428	19323	###	GTG	GAG	V	E
BRAF_NM_004333_V_E_2165	chr7	140099605	NM_004333	BRAF	EXN	15	171428	19323	###	GTG	GAG	V	E
BRAF_NM_004333_V_E_2166	chr7	140099605	NM_004333	BRAF	EXN	15	171428	19323	###	GTG	GAG	V	E
BRAF_NM_004333_V_E_2167	chr7	140099605	NM_004333	BRAF	EXN	15	171428	19323	###	GTG	GAG	V	E
BRAF_NM_004333_V_E_2168	chr7	140099605	NM_004333	BRAF	EXN	15	171428	19323	###	GTG	GAG	V	E
BRAF_NM_004333_V_E_2169	chr7	140099605	NM_004333	BRAF	EXN	15	171428	19323	###	GTG	GAG	V	E
BRAF_NM_004333_V_E_2170	chr7	140099605	NM_004333	BRAF	EXN	15	171428	19323	###	GTG	GAG	V	E
BRAF_NM_004333_V_E_2171	chr7	140099605	NM_004333	BRAF	EXN	15	171428	19323	###	GTG	GAG	V	E
BRAF_NM_004333_V_E_2172	chr7	140099605	NM_004333	BRAF	EXN	15	171428	19323	###	GTG	GAG	V	E
BRAF_NM_004333_V_E_2173	chr7	140099605	NM_004333	BRAF	EXN	15	171428	19323	###	GTG	GAG	V	E
BRAF_NM_004333_V_E_2174	chr7	140099605	NM_004333	BRAF	EXN	15	171428	19323	###	GTG	GAG	V	E
BRAF_NM_004333_V_E_2175	chr7	140099605	NM_004333	BRAF	EXN	15	171428	19323	###	GTG	GAG	V	E
BRAF_NM_004333_V_E_2176	chr7	140099605	NM_004333	BRAF	EXN	15	171428	19323	###	GTG	GAG	V	E
BRAF_NM_004333_V_E_2177	chr7	140099605	NM_004333	BRAF	EXN	15	171428	19323	###	GTG	GAG	V	E
BRAF_NM_004333_V_E_2178	chr7	140099605	NM_004333	BRAF	EXN	15	171428	19323	###	GTG	GAG	V	E
BRAF_NM_004333_V_E_2179	chr7	140099605	NM_004333	BRAF	EXN	15	171428	19323	###	GTG	GAG	V	E
BRAF_NM_004333_V_E_2180	chr7	140099605	NM_004333	BRAF	EXN	15	171428	19323	###	GTG	GAG	V	E
BRAF_NM_004333_V_E_2181	chr7	140099605	NM_004333	BRAF	EXN	15	171428	19323	###	GTG	GAG	V	E
BRAF_NM_004333_V_E_2182	chr7	140099605	NM_004333	BRAF	EXN	15	171428	19323	###	GTG	GAG	V	E
BRAF_NM_004333_V_E_2183	chr7	140099605	NM_004333	BRAF	EXN	15	171428	19323	###	GTG	GAG	V	E
BRAF_NM_004333_V_E_2184	chr7	140099605	NM_004333	BRAF	EXN	15	171428	19323	###	GTG	GAG	V	E
BRAF_NM_004333_V_E_2185	chr7	140099605	NM_004333	BRAF	EXN	15	171428	19323	###	GTG	GAG	V	E
BRAF_NM_004333_V_E_2186	chr7	140099605	NM_004333	BRAF	EXN	15	171428	19323	###	GTG	GAG	V	E
BRAF_NM_004333_V_E_2187	chr7	140099605	NM_004333	BRAF	EXN	15	171428	19323	###	GTG	GAG	V	E
BRAF_NM_004333_V_E_2188	chr7	140099605	NM_004333	BRAF	EXN	15	171428	19323	###	GTG	GAG	V	E
BRAF_NM_004333_V_E_2189	chr7	140099605	NM_004333	BRAF	EXN	15	171428	19323	###	GTG	GAG	V	E
BRAF_NM_004333_V_E_2190	chr7	140099605	NM_004333	BRAF	EXN	15	171428	19323	###	GTG	GAG	V	E
BRAF_NM_004333_V_E_2191	chr7	140099605	NM_004333	BRAF	EXN	15	171428	19323	###	GTG	GAG	V	E
BRAF_NM_004333_V_E_2192	chr7	140099605	NM_004333	BRAF	EXN	15	171428	19323	###	GTG	GAG	V	E
BRAF_NM_004333_V_E_2193	chr7	140099605	NM_004333	BRAF	EXN	15	171428	19323	###	GTG	GAG	V	E
BRAF_NM_004333_V_E_2194	chr7	140099605	NM_004333	BRAF	EXN	15	171428	19323	###	GTG	GAG	V	E
BRAF_NM_004333_V_E_2195	chr7	140099605	NM_004333	BRAF	EXN	15	171428	19323	###	GTG	GAG	V	E
BRAF_NM_004333_V_E_2196	chr7	140099605	NM_004333	BRAF	EXN	15	171428	19323	###	GTG	GAG	V	E
BRAF_NM_004333_V_E_2197	chr7	140099605	NM_004333	BRAF	EXN	15	171428	19323	###	GTG	GAG	V	E
BRAF_NM_004333_V_E_2198	chr7	140099605	NM_004333	BRAF	EXN	15	171428	19323	###	GTG	GAG	V	E
BRAF_NM_004333_V_E_2199	chr7	140099605	NM_004333	BRAF	EXN	15	171428	19323	###	GTG	GAG	V	E
BRAF_NM_004333_V_E_2200	chr7	140099605	NM_004333	BRAF	EXN	15	171428	19323	###	GTG	GAG	V	E
BRAF_NM_004333_V_E_2201	chr7	140099605	NM_004333	BRAF	EXN	15	171428	19323	###	GTG	GAG	V	E
BRAF_NM_004333_V_E_2202	chr7	140099605	NM_004333	BRAF	EXN	15	171428	19323	###	GTG	GAG	V	E
BRAF_NM_004333_V_E_2203	chr7	140099605	NM_004333	BRAF	EXN	15	171428	19323	###	GTG	GAG	V	E
BRAF_NM_004333_V_E_2204	chr7	140099605	NM_004333	BRAF	EXN	15	171428	19323	###	GTG	GAG	V	E
BRAF_NM_004333_V_E_2205	chr7	140099605	NM_004333	BRAF	EXN	15	171428	19323	###	GTG	GAG	V	E
BRAF_NM_004333_V_E_2206	chr7	140099605	NM_004333	BRAF	EXN	15	171428	19323	###	GTG	GAG	V	E
BRAF_NM_004333_V_E_2207	chr7	140099605	NM_004333	BRAF	EXN	15	171428	19323	###	GTG	GAG	V	E
BRAF_NM_004333_V_E_2208	chr7	140099605	NM_004333	BRAF	EXN	15	171428	19323	###	GTG	GAG	V	E
BRAF_NM_004333_V_E_2209	chr7	140099605	NM_004333	BRAF	EXN	15	171428	19323	###	GTG	GAG	V	E
BRAF_NM_004333_V_E_2210	chr7	140099605	NM_004333	BRAF	EXN	15	171428	19323	###	GTG	GAG	V	E
BRAF_NM_004333_V_E_2211	chr7	140099605	NM_004333	BRAF	EXN	15	171428	19323	###	GTG	GAG	V	E
BRAF_NM_004333_V_E_2212	chr7	140099605	NM_004333	BRAF	EXN	15	171428	19323	###	GTG	GAG	V	E
BRAF_NM_004333_V_E_2213	chr7	140099605	NM_004333	BRAF	EXN	15	171428	19323	###	GTG	GAG	V	E
BRAF_NM_004333_V_E_2214	chr7	140099605	NM_004333	BRAF	EXN	15	171428	19323	###	GTG	GAG	V	E
BRAF_NM_004333_V_E_2215	chr7	140099605	NM_004333	BRAF	EXN	15	171428	19323	###	GTG	GAG	V	E
BRAF_NM_004333_V_E_2216	chr7	140099605	NM_004333	BRAF	EXN	15	171428	19323	###	GTG	GAG	V	E
BRAF_NM_004333_V_E_2217	chr7	140099605	NM_004333	BRAF	EXN	15	171428	19323	###	GTG	GAG	V	E
BRAF_NM_004333_V_E_2218	chr7	140099605	NM_004333	BRAF	EXN	15	171428	19323	###	GTG	GAG	V	E
BRAF_NM_004333_V_E_2219	chr7	140099605	NM_004333	BRAF	EXN	15	171428	19323	###	GTG	GAG	V	E
BRAF_NM_004333_V_E_2220	chr7	140099605	NM_004333	BRAF	EXN	15	171428	19323	###	GTG	GAG	V	E
BRAF_NM_004333_V_E_2221	chr7	140099605	NM_004333	BRAF	EXN	15	171428	19323	###	GTG	GAG	V	E
BRAF_NM_004333_V_E_2222	chr7	140099605	NM_004333	BRAF	EXN	15	171428	19323	###	GTG	GAG	V	E
BRAF_NM_004333_V_E_2223	chr7	140099605	NM_004333	BRAF	EXN	15	171428	19323	###	GTG	GAG	V	E
BRAF_NM_004333_V_E_2224	chr7	140099605	NM_004333	BRAF	EXN	15	171428	19323	###	GTG	GAG	V	E
BRAF_NM_004333_V_E_2225	chr7	140099605	NM_004333	BRAF	EXN	15	171428	19323	###	GTG	GAG	V	E
BRAF_NM_004333_V_E_2226	chr7	140099605	NM_004333	BRAF	EXN	15	171428	19323	###	GTG	GAG	V	E
BRAF_NM_004333_V_E_2227	chr7	140099605	NM_004333	BRAF	EXN	15	171428	19323	###	GTG	GAG	V	E
BRAF_NM_004333_V_E_2228	chr7	140099605	NM_004333	BRAF	EXN	15	171428	19323	###	GTG	GAG	V	E
BRAF_NM_004333_V_E_2229	chr7	140099605	NM_004333	BRAF	EXN	15	171428	19323	###	GTG	GAG	V	E
BRAF_NM_004333_V_E_2230	chr7	140099605	NM_004333	BRAF	EXN	15	171428	19323	###	GTG	GAG	V	E
BRAF_NM_004333_V_E_2231	chr7	140099605	NM_004333	BRAF	EXN	15	171428	19323	###	GTG	GAG	V	E
BRAF_NM_004333_V_E_2232	chr7	140099605	NM_004333	BRAF	EXN	15	171428	19323	###	GTG	GAG	V	E
BRAF_NM_004333_V_E_2233	chr7	140099605	NM_004333	BRAF	EXN	15	171428	19323	###	GTG	GAG	V	E
BRAF_NM_004333_V_E_2234	chr7	140099605	NM_004333	BRAF	EXN	15	171428	19323	###	GTG	GAG	V	E
BRAF_NM_004333_V_E_2235	chr7	140099605	NM_004333	BRAF	EXN	15	171428	19323	###	GTG	GAG	V	E
BRAF_NM_004333_V_E_2236	chr7	140099605	NM_004333	BRAF	EXN	15	171428	19323	###	GTG	GAG	V	E
BRAF_NM_004333_V_E_2237	chr7	140099605	NM_004333	BRAF	EXN	15	171428	19323	###	GTG	GAG	V	E
BRAF_NM_004333_V_E_2238	chr7	140099605	NM_004333	BRAF	EXN	15	171428	19323	###	GTG	GAG	V	E
BRAF_NM_004333_V_E_2239	chr7	140099605	NM_004333	BRAF	EXN	15	171428	19323	###	GTG	GAG	V	E
BRAF_NM_004333_V_E_2240	chr7	140099605	NM_004333	BRAF	EXN	15	171428	19323	###	GTG	GAG	V	E
BRAF_NM_004333_V_E_2241	chr7	140099605	NM_004333	BRAF	EXN	15	171428	19323	###	GTG	GAG	V	E
BRAF_NM_004333_V_E_2242	chr7	140099605	NM_004333	BRAF	EXN	15	171428	19323	###	GTG	GAG	V	E
BRAF_NM_004333_V_E_2243	chr7	140099605	NM_004333	BRAF	EXN	15	171428	19323	###	GTG	GAG	V	E
BRAF_NM_004333_V_E_2244	chr7	140099605	NM_004333	BRAF	EXN	15	171428	19323	###	GTG	GAG	V	E
BRAF_NM_004333_V_E_2245	chr7	140099605	NM_004333	BRAF	EXN	15	171428	19323	###	GTG	GAG	V	E
BRAF_NM_004333_V_E_2246	chr7	140099605	NM_004333	BRAF	EXN	15	171428	19323	###	GTG	GAG	V	E
BRAF_NM_004333_V_E_2247	chr7	140099605	NM_004333	BRAF	EXN	15	171428	19323	###	GTG	GAG	V	E
BRAF_NM_004333_V_E_2248	chr7	140099605	NM_004333	BRAF	EXN	15	171428	19323	###	GTG	GAG	V	E
BRAF_NM_004333_V_E_2249	chr7	140099605	NM_004333	BRAF	EXN	15	171428	19323	###	GTG	GAG	V	E
BRAF_NM_004333_V_E_2250	chr7	140099605	NM_004333	BRAF	EXN	15	171428	19323	###	GTG	GAG	V	E
BRAF_NM_004333_V_E_2251	chr7	140099605	NM_004333	BRAF	EXN	15	171428	19323	###	GTG	GAG	V	E
BRAF_NM_004333_V_E_2252	chr7	140099605	NM_004333	BRAF	EXN	15	171428	19323	###	GTG	GAG	V	E
BRAF_NM_004333_E_K_2260	chr7	140099648	NM_004333	BRAF	EXN	15	171385	19366	###	GAA	AAA	E	K
BRAF_NM_004333_V_E_2261	chr7	140099605	NM_004333	BRAF	EXN	15	171428	19323	###	GTG	GAG	V	E
BRAF_NM_004333_V_E_2263	chr7	140099605	NM_004333	BRAF	EXN	15	171428	19323	###	GTG	GAG	V	E
BRAF_NM_004333_V_E_2264	chr7	140099605	NM_004333	BRAF	EXN	15	171428	19323	###	GTG	GAG	V	E
BRAF_NM_004333_V_E_2265	chr7	140099605	NM_004333	BRAF	EXN	15	171428	19323	###	GTG	GAG	V	E
BRAF_NM_004333_V_E_2266	chr7	140099605	NM_004333	BRAF	EXN	15	171428	19323	###	GTG	GAG	V	E
BRAF_NM_004333_V_E_2268	chr7	140099605	NM_004333	BRAF	EXN	15	171428	19323	###	GTG	GAG	V	E
BRAF_NM_004333_I_M_2269	chr7	140099628	NM_004333	BRAF	EXN	15	171405	19346	###	ATA	ATG	I	M
BRAF_NM_004333_S_G_2270	chr7	140099591	NM_004333	BRAF	EXN	15	171442	19309	###	AGT	GGT	S	G
BRAF_NM_004333_V_E_2272	chr7	140099605	NM_004333	BRAF	EXN	15	171428	19323	###	GTG	GAG	V	E
BRAF_NM_004333_E_E_2274	chr7	140099646	NM_004333	BRAF	EXN	15	171387	19364	###	GAA	GAG	E	E
BRAF_NM_004333_A_V_2275	chr7	140099611	NM_004333	BRAF	EXN	15	171422	19329	###	GCT	GTT	A	V
BRAF_NM_004333_V_E_2276	chr7	140099605	NM_004333	BRAF	EXN	15	171428	19323	###	GTG	GAG	V	E
BRAF_NM_004333_V_E_2277	chr7	140099605	NM_004333	BRAF	EXN	15	171428	19323	###	GTG	GAG	V	E
BRAF_NM_004333_W_R_2278	chr7	140099549	NM_004333	BRAF	EXN	15	171484	19267	###	TGG	CGG	W	R
BRAF_NM_004333_S_P_2280	chr7	140099585	NM_004333	BRAF	EXN	15	171448	19303	###	TCC	CCC	S	P
BRAF_NM_004333_V_V_2281	chr7	140099634	NM_004333	BRAF	EXN	15	171399	19352	###	GTA	GTG	V	V
BRAF_NM_004333_V_E_2282	chr7	140099605	NM_004333	BRAF	EXN	15	171428	19323	###	GTG	GAG	V	E
BRAF_NM_004333_V_E_2283	chr7	140099605	NM_004333	BRAF	EXN	15	171428	19323	###	GTG	GAG	V	E
BRAF_NM_004333_V_E_2284	chr7	140099605	NM_004333	BRAF	EXN	15	171428	19323	###	GTG	GAG	V	E
BRAF_NM_004333_V_E_2285	chr7	140099605	NM_004333	BRAF	EXN	15	171428	19323	###	GTG	GAG	V	E
BRAF_NM_004333_H_H_2286	chr7	140099649	NM_004333	BRAF	EXN	15	171384	19367	###	CAT	CAC	H	H
BRAF_NM_004333_L_R_2287	chr7	140099641	NM_004333	BRAF	EXN	15	171392	19359	###	CTC	CGC	L	R
BRAF_NM_004333_V_E_2288	chr7	140099605	NM_004333	BRAF	EXN	15	171428	19323	###	GTG	GAG	V	E
BRAF_NM_004333_V_E_2289	chr7	140099605	NM_004333	BRAF	EXN	15	171428	19323	###	GTG	GAG	V	E
BRAF_NM_004333_V_E_2290	chr7	140099605	NM_004333	BRAF	EXN	15	171428	19323	###	GTG	GAG	V	E
BRAF_NM_004333_V_E_2291	chr7	140099605	NM_004333	BRAF	EXN	15	171428	19323	###	GTG	GAG	V	E
BRAF_NM_004333_V_E_2292	chr7	140099605	NM_004333	BRAF	EXN	15	171428	19323	###	GTG	GAG	V	E
BRAF_NM_004333_V_E_2293	chr7	140099605	NM_004333	BRAF	EXN	15	171428	19323	###	GTG	GAG	V	E
BRAF_NM_004333_V_E_2294	chr7	140099605	NM_004333	BRAF	EXN	15	171428	19323	###	GTG	GAG	V	E
BRAF_NM_004333_V_E_2295	chr7	140099605	NM_004333	BRAF	EXN	15	171428	19323	###	GTG	GAG	V	E
BRAF_NM_004333_V_E_2296	chr7	140099605	NM_004333	BRAF	EXN	15	171428	19323	###	GTG	GAG	V	E
BRAF_NM_004333_V_E_2297	chr7	140099605	NM_004333	BRAF	EXN	15	171428	19323	###	GTG	GAG	V	E
BRAF_NM_004333_V_E_2298	chr7	140099605	NM_004333	BRAF	EXN	15	171428	19323	###	GTG	GAG	V	E
BRAF_NM_004333_V_E_2299	chr7	140099605	NM_004333	BRAF	EXN	15	171428	19323	###	GTG	GAG	V	E
BRAF_NM_004333_V_E_2300	chr7	140099605	NM_004333	BRAF	EXN	15	171428	19323	###	GTG	GAG	V	E
BRAF_NM_004333_V_E_2301	chr7	140099605	NM_004333	BRAF	EXN	15	171428	19323	###	GTG	GAG	V	E
BRAF_NM_004333_V_E_2302	chr7	140099605	NM_004333	BRAF	EXN	15	171428	19323	###	GTG	GAG	V	E
BRAF_NM_004333_V_E_2303	chr7	140099605	NM_004333	BRAF	EXN	15	171428	19323	###	GTG	GAG	V	E
BRAF_NM_004333_V_E_2304	chr7	140099605	NM_004333	BRAF	EXN	15	171428	19323	###	GTG	GAG	V	E
BRAF_NM_004333_V_E_2305	chr7	140099605	NM_004333	BRAF	EXN	15	171428	19323	###	GTG	GAG	V	E
BRAF_NM_004333_V_E_2306	chr7	140099605	NM_004333	BRAF	EXN	15	171428	19323	###	GTG	GAG	V	E
BRAF_NM_004333_V_E_2307	chr7	140099605	NM_004333	BRAF	EXN	15	171428	19323	###	GTG	GAG	V	E
BRAF_NM_004333_V_E_2308	chr7	140099605	NM_004333	BRAF	EXN	15	171428	19323	###	GTG	GAG	V	E
BRAF_NM_004333_V_E_2309	chr7	140099605	NM_004333	BRAF	EXN	15	171428	19323	###	GTG	GAG	V	E
BRAF_NM_004333_V_E_2310	chr7	140099605	NM_004333	BRAF	EXN	15	171428	19323	###	GTG	GAG	V	E
BRAF_NM_004333_V_E_2311	chr7	140099605	NM_004333	BRAF	EXN	15	171428	19323	###	GTG	GAG	V	E
BRAF_NM_004333_V_E_2312	chr7	140099605	NM_004333	BRAF	EXN	15	171428	19323	###	GTG	GAG	V	E
BRAF_NM_004333_V_E_2313	chr7	140099605	NM_004333	BRAF	EXN	15	171428	19323	###	GTG	GAG	V	E
BRAF_NM_004333_V_E_2314	chr7	140099605	NM_004333	BRAF	EXN	15	171428	19323	###	GTG	GAG	V	E
BRAF_NM_004333_V_E_2315	chr7	140099605	NM_004333	BRAF	EXN	15	171428	19323	###	GTG	GAG	V	E
BRAF_NM_004333_V_E_2316	chr7	140099605	NM_004333	BRAF	EXN	15	171428	19323	###	GTG	GAG	V	E
BRAF_NM_004333_V_E_2317	chr7	140099605	NM_004333	BRAF	EXN	15	171428	19323	###	GTG	GAG	V	E
BRAF_NM_004333_V_E_2318	chr7	140099605	NM_004333	BRAF	EXN	15	171428	19323	###	GTG	GAG	V	E
BRAF_NM_004333_V_E_2319	chr7	140099605	NM_004333	BRAF	EXN	15	171428	19323	###	GTG	GAG	V	E
BRAF_NM_004333_V_E_2320	chr7	140099605	NM_004333	BRAF	EXN	15	171428	19323	###	GTG	GAG	V	E
BRAF_NM_004333_V_E_2321	chr7	140099605	NM_004333	BRAF	EXN	15	171428	19323	###	GTG	GAG	V	E
BRAF_NM_004333_V_E_2322	chr7	140099605	NM_004333	BRAF	EXN	15	171428	19323	###	GTG	GAG	V	E
BRAF_NM_004333_V_E_2323	chr7	140099605	NM_004333	BRAF	EXN	15	171428	19323	###	GTG	GAG	V	E
BRAF_NM_004333_V_E_2324	chr7	140099605	NM_004333	BRAF	EXN	15	171428	19323	###	GTG	GAG	V	E
BRAF_NM_004333_V_E_2325	chr7	140099605	NM_004333	BRAF	EXN	15	171428	19323	###	GTG	GAG	V	E
BRAF_NM_004333_V_E_2326	chr7	140099605	NM_004333	BRAF	EXN	15	171428	19323	###	GTG	GAG	V	E
BRAF_NM_004333_V_E_2327	chr7	140099605	NM_004333	BRAF	EXN	15	171428	19323	###	GTG	GAG	V	E
BRAF_NM_004333_V_E_2328	chr7	140099605	NM_004333	BRAF	EXN	15	171428	19323	###	GTG	GAG	V	E
BRAF_NM_004333_V_E_2329	chr7	140099605	NM_004333	BRAF	EXN	15	171428	19323	###	GTG	GAG	V	E
BRAF_NM_004333_V_E_2330	chr7	140099605	NM_004333	BRAF	EXN	15	171428	19323	###	GTG	GAG	V	E
BRAF_NM_004333_V_E_2331	chr7	140099605	NM_004333	BRAF	EXN	15	171428	19323	###	GTG	GAG	V	E
BRAF_NM_004333_V_E_2332	chr7	140099605	NM_004333	BRAF	EXN	15	171428	19323	###	GTG	GAG	V	E
BRAF_NM_004333_V_E_2333	chr7	140099605	NM_004333	BRAF	EXN	15	171428	19323	###	GTG	GAG	V	E
BRAF_NM_004333_V_E_2334	chr7	140099605	NM_004333	BRAF	EXN	15	171428	19323	###	GTG	GAG	V	E
BRAF_NM_004333_V_E_2335	chr7	140099605	NM_004333	BRAF	EXN	15	171428	19323	###	GTG	GAG	V	E
BRAF_NM_004333_V_E_2336	chr7	140099605	NM_004333	BRAF	EXN	15	171428	19323	###	GTG	GAG	V	E
BRAF_NM_004333_V_E_2337	chr7	140099605	NM_004333	BRAF	EXN	15	171428	19323	###	GTG	GAG	V	E
BRAF_NM_004333_V_E_2338	chr7	140099605	NM_004333	BRAF	EXN	15	171428	19323	###	GTG	GAG	V	E
BRAF_NM_004333_V_E_2339	chr7	140099605	NM_004333	BRAF	EXN	15	171428	19323	###	GTG	GAG	V	E
BRAF_NM_004333_V_E_2340	chr7	140099605	NM_004333	BRAF	EXN	15	171428	19323	###	GTG	GAG	V	E
BRAF_NM_004333_V_E_2341	chr7	140099605	NM_004333	BRAF	EXN	15	171428	19323	###	GTG	GAG	V	E
BRAF_NM_004333_V_E_2342	chr7	140099605	NM_004333	BRAF	EXN	15	171428	19323	###	GTG	GAG	V	E
BRAF_NM_004333_V_E_2343	chr7	140099605	NM_004333	BRAF	EXN	15	171428	19323	###	GTG	GAG	V	E
BRAF_NM_004333_V_E_2344	chr7	140099605	NM_004333	BRAF	EXN	15	171428	19323	###	GTG	GAG	V	E
BRAF_NM_004333_V_E_2345	chr7	140099605	NM_004333	BRAF	EXN	15	171428	19323	###	GTG	GAG	V	E
BRAF_NM_004333_V_E_2346	chr7	140099605	NM_004333	BRAF	EXN	15	171428	19323	###	GTG	GAG	V	E
BRAF_NM_004333_V_E_2347	chr7	140099605	NM_004333	BRAF	EXN	15	171428	19323	###	GTG	GAG	V	E
BRAF_NM_004333_V_E_2348	chr7	140099605	NM_004333	BRAF	EXN	15	171428	19323	###	GTG	GAG	V	E
BRAF_NM_004333_V_E_2349	chr7	140099605	NM_004333	BRAF	EXN	15	171428	19323	###	GTG	GAG	V	E
BRAF_NM_004333_V_E_2350	chr7	140099605	NM_004333	BRAF	EXN	15	171428	19323	###	GTG	GAG	V	E
BRAF_NM_004333_V_E_2351	chr7	140099605	NM_004333	BRAF	EXN	15	171428	19323	###	GTG	GAG	V	E
BRAF_NM_004333_V_E_2352	chr7	140099605	NM_004333	BRAF	EXN	15	171428	19323	###	GTG	GAG	V	E
BRAF_NM_004333_V_E_2353	chr7	140099605	NM_004333	BRAF	EXN	15	171428	19323	###	GTG	GAG	V	E
BRAF_NM_004333_V_E_2354	chr7	140099605	NM_004333	BRAF	EXN	15	171428	19323	###	GTG	GAG	V	E
BRAF_NM_004333_V_E_2355	chr7	140099605	NM_004333	BRAF	EXN	15	171428	19323	###	GTG	GAG	V	E
BRAF_NM_004333_V_E_2356	chr7	140099605	NM_004333	BRAF	EXN	15	171428	19323	###	GTG	GAG	V	E
BRAF_NM_004333_V_E_2357	chr7	140099605	NM_004333	BRAF	EXN	15	171428	19323	###	GTG	GAG	V	E
BRAF_NM_004333_V_E_2358	chr7	140099605	NM_004333	BRAF	EXN	15	171428	19323	###	GTG	GAG	V	E
BRAF_NM_004333_V_E_2359	chr7	140099605	NM_004333	BRAF	EXN	15	171428	19323	###	GTG	GAG	V	E
BRAF_NM_004333_V_E_2360	chr7	140099605	NM_004333	BRAF	EXN	15	171428	19323	###	GTG	GAG	V	E
BRAF_NM_004333_V_E_2361	chr7	140099605	NM_004333	BRAF	EXN	15	171428	19323	###	GTG	GAG	V	E
BRAF_NM_004333_V_E_2362	chr7	140099605	NM_004333	BRAF	EXN	15	171428	19323	###	GTG	GAG	V	E
BRAF_NM_004333_V_E_2363	chr7	140099605	NM_004333	BRAF	EXN	15	171428	19323	###	GTG	GAG	V	E
BRAF_NM_004333_V_E_2364	chr7	140099605	NM_004333	BRAF	EXN	15	171428	19323	###	GTG	GAG	V	E
BRAF_NM_004333_V_E_2365	chr7	140099605	NM_004333	BRAF	EXN	15	171428	19323	###	GTG	GAG	V	E
BRAF_NM_004333_V_E_2366	chr7	140099605	NM_004333	BRAF	EXN	15	171428	19323	###	GTG	GAG	V	E
BRAF_NM_004333_V_E_2367	chr7	140099605	NM_004333	BRAF	EXN	15	171428	19323	###	GTG	GAG	V	E
BRAF_NM_004333_V_E_2368	chr7	140099605	NM_004333	BRAF	EXN	15	171428	19323	###	GTG	GAG	V	E
BRAF_NM_004333_V_E_2369	chr7	140099605	NM_004333	BRAF	EXN	15	171428	19323	###	GTG	GAG	V	E
BRAF_NM_004333_V_E_2370	chr7	140099605	NM_004333	BRAF	EXN	15	171428	19323	###	GTG	GAG	V	E
BRAF_NM_004333_V_E_2371	chr7	140099605	NM_004333	BRAF	EXN	15	171428	19323	###	GTG	GAG	V	E
BRAF_NM_004333_V_E_2372	chr7	140099605	NM_004333	BRAF	EXN	15	171428	19323	###	GTG	GAG	V	E
BRAF_NM_004333_V_E_2373	chr7	140099605	NM_004333	BRAF	EXN	15	171428	19323	###	GTG	GAG	V	E
BRAF_NM_004333_V_E_2374	chr7	140099605	NM_004333	BRAF	EXN	15	171428	19323	###	GTG	GAG	V	E
BRAF_NM_004333_V_E_2375	chr7	140099605	NM_004333	BRAF	EXN	15	171428	19323	###	GTG	GAG	V	E
BRAF_NM_004333_V_E_2376	chr7	140099605	NM_004333	BRAF	EXN	15	171428	19323	###	GTG	GAG	V	E
BRAF_NM_004333_V_E_2377	chr7	140099605	NM_004333	BRAF	EXN	15	171428	19323	###	GTG	GAG	V	E
BRAF_NM_004333_V_E_2378	chr7	140099605	NM_004333	BRAF	EXN	15	171428	19323	###	GTG	GAG	V	E
BRAF_NM_004333_V_E_2379	chr7	140099605	NM_004333	BRAF	EXN	15	171428	19323	###	GTG	GAG	V	E
BRAF_NM_004333_V_E_2380	chr7	140099605	NM_004333	BRAF	EXN	15	171428	19323	###	GTG	GAG	V	E
BRAF_NM_004333_V_E_2381	chr7	140099605	NM_004333	BRAF	EXN	15	171428	19323	###	GTG	GAG	V	E
BRAF_NM_004333_V_E_2382	chr7	140099605	NM_004333	BRAF	EXN	15	171428	19323	###	GTG	GAG	V	E
BRAF_NM_004333_V_E_2383	chr7	140099605	NM_004333	BRAF	EXN	15	171428	19323	###	GTG	GAG	V	E
BRAF_NM_004333_V_E_2384	chr7	140099605	NM_004333	BRAF	EXN	15	171428	19323	###	GTG	GAG	V	E
BRAF_NM_004333_V_E_2385	chr7	140099605	NM_004333	BRAF	EXN	15	171428	19323	###	GTG	GAG	V	E
BRAF_NM_004333_V_E_2386	chr7	140099605	NM_004333	BRAF	EXN	15	171428	19323	###	GTG	GAG	V	E
BRAF_NM_004333_V_E_2387	chr7	140099605	NM_004333	BRAF	EXN	15	171428	19323	###	GTG	GAG	V	E
BRAF_NM_004333_V_E_2388	chr7	140099605	NM_004333	BRAF	EXN	15	171428	19323	###	GTG	GAG	V	E
BRAF_NM_004333_V_E_2389	chr7	140099605	NM_004333	BRAF	EXN	15	171428	19323	###	GTG	GAG	V	E
BRAF_NM_004333_V_E_2390	chr7	140099605	NM_004333	BRAF	EXN	15	171428	19323	###	GTG	GAG	V	E
BRAF_NM_004333_V_E_2391	chr7	140099605	NM_004333	BRAF	EXN	15	171428	19323	###	GTG	GAG	V	E
BRAF_NM_004333_V_E_2392	chr7	140099605	NM_004333	BRAF	EXN	15	171428	19323	###	GTG	GAG	V	E
BRAF_NM_004333_V_E_2393	chr7	140099605	NM_004333	BRAF	EXN	15	171428	19323	###	GTG	GAG	V	E
BRAF_NM_004333_V_E_2394	chr7	140099605	NM_004333	BRAF	EXN	15	171428	19323	###	GTG	GAG	V	E
BRAF_NM_004333_V_E_2395	chr7	140099605	NM_004333	BRAF	EXN	15	171428	19323	###	GTG	GAG	V	E
BRAF_NM_004333_V_E_2396	chr7	140099605	NM_004333	BRAF	EXN	15	171428	19323	###	GTG	GAG	V	E
BRAF_NM_004333_V_E_2397	chr7	140099605	NM_004333	BRAF	EXN	15	171428	19323	###	GTG	GAG	V	E
BRAF_NM_004333_V_E_2398	chr7	140099605	NM_004333	BRAF	EXN	15	171428	19323	###	GTG	GAG	V	E
BRAF_NM_004333_V_E_2399	chr7	140099605	NM_004333	BRAF	EXN	15	171428	19323	###	GTG	GAG	V	E
BRAF_NM_004333_V_E_2400	chr7	140099605	NM_004333	BRAF	EXN	15	171428	19323	###	GTG	GAG	V	E
BRAF_NM_004333_V_E_2401	chr7	140099605	NM_004333	BRAF	EXN	15	171428	19323	###	GTG	GAG	V	E
BRAF_NM_004333_V_E_2402	chr7	140099605	NM_004333	BRAF	EXN	15	171428	19323	###	GTG	GAG	V	E
BRAF_NM_004333_V_E_2403	chr7	140099605	NM_004333	BRAF	EXN	15	171428	19323	###	GTG	GAG	V	E
BRAF_NM_004333_V_E_2404	chr7	140099605	NM_004333	BRAF	EXN	15	171428	19323	###	GTG	GAG	V	E
BRAF_NM_004333_V_E_2405	chr7	140099605	NM_004333	BRAF	EXN	15	171428	19323	###	GTG	GAG	V	E
BRAF_NM_004333_V_E_2406	chr7	140099605	NM_004333	BRAF	EXN	15	171428	19323	###	GTG	GAG	V	E
BRAF_NM_004333_V_E_2407	chr7	140099605	NM_004333	BRAF	EXN	15	171428	19323	###	GTG	GAG	V	E
BRAF_NM_004333_V_E_2408	chr7	140099605	NM_004333	BRAF	EXN	15	171428	19323	###	GTG	GAG	V	E
BRAF_NM_004333_V_E_2409	chr7	140099605	NM_004333	BRAF	EXN	15	171428	19323	###	GTG	GAG	V	E
BRAF_NM_004333_V_E_2410	chr7	140099605	NM_004333	BRAF	EXN	15	171428	19323	###	GTG	GAG	V	E
BRAF_NM_004333_V_E_2411	chr7	140099605	NM_004333	BRAF	EXN	15	171428	19323	###	GTG	GAG	V	E
BRAF_NM_004333_V_E_2412	chr7	140099605	NM_004333	BRAF	EXN	15	171428	19323	###	GTG	GAG	V	E
BRAF_NM_004333_V_E_2413	chr7	140099605	NM_004333	BRAF	EXN	15	171428	19323	###	GTG	GAG	V	E
BRAF_NM_004333_V_E_2414	chr7	140099605	NM_004333	BRAF	EXN	15	171428	19323	###	GTG	GAG	V	E
BRAF_NM_004333_V_E_2415	chr7	140099605	NM_004333	BRAF	EXN	15	171428	19323	###	GTG	GAG	V	E
BRAF_NM_004333_V_E_2416	chr7	140099605	NM_004333	BRAF	EXN	15	171428	19323	###	GTG	GAG	V	E
BRAF_NM_004333_V_E_2417	chr7	140099605	NM_004333	BRAF	EXN	15	171428	19323	###	GTG	GAG	V	E
BRAF_NM_004333_V_E_2418	chr7	140099605	NM_004333	BRAF	EXN	15	171428	19323	###	GTG	GAG	V	E
BRAF_NM_004333_V_E_2419	chr7	140099605	NM_004333	BRAF	EXN	15	171428	19323	###	GTG	GAG	V	E
BRAF_NM_004333_V_E_2420	chr7	140099605	NM_004333	BRAF	EXN	15	171428	19323	###	GTG	GAG	V	E
BRAF_NM_004333_V_E_2421	chr7	140099605	NM_004333	BRAF	EXN	15	171428	19323	###	GTG	GAG	V	E
BRAF_NM_004333_V_E_2422	chr7	140099605	NM_004333	BRAF	EXN	15	171428	19323	###	GTG	GAG	V	E
BRAF_NM_004333_V_E_2423	chr7	140099605	NM_004333	BRAF	EXN	15	171428	19323	###	GTG	GAG	V	E
BRAF_NM_004333_V_E_2424	chr7	140099605	NM_004333	BRAF	EXN	15	171428	19323	###	GTG	GAG	V	E
BRAF_NM_004333_V_E_2425	chr7	140099605	NM_004333	BRAF	EXN	15	171428	19323	###	GTG	GAG	V	E
BRAF_NM_004333_V_E_2426	chr7	140099605	NM_004333	BRAF	EXN	15	171428	19323	###	GTG	GAG	V	E
BRAF_NM_004333_V_E_2427	chr7	140099605	NM_004333	BRAF	EXN	15	171428	19323	###	GTG	GAG	V	E
BRAF_NM_004333_V_E_2428	chr7	140099605	NM_004333	BRAF	EXN	15	171428	19323	###	GTG	GAG	V	E
BRAF_NM_004333_V_E_2429	chr7	140099605	NM_004333	BRAF	EXN	15	171428	19323	###	GTG	GAG	V	E
BRAF_NM_004333_V_E_2430	chr7	140099605	NM_004333	BRAF	EXN	15	171428	19323	###	GTG	GAG	V	E
BRAF_NM_004333_V_E_2431	chr7	140099605	NM_004333	BRAF	EXN	15	171428	19323	###	GTG	GAG	V	E
BRAF_NM_004333_V_E_2432	chr7	140099605	NM_004333	BRAF	EXN	15	171428	19323	###	GTG	GAG	V	E
BRAF_NM_004333_V_E_2433	chr7	140099605	NM_004333	BRAF	EXN	15	171428	19323	###	GTG	GAG	V	E
BRAF_NM_004333_V_E_2434	chr7	140099605	NM_004333	BRAF	EXN	15	171428	19323	###	GTG	GAG	V	E
BRAF_NM_004333_V_E_2435	chr7	140099605	NM_004333	BRAF	EXN	15	171428	19323	###	GTG	GAG	V	E
BRAF_NM_004333_V_E_2436	chr7	140099605	NM_004333	BRAF	EXN	15	171428	19323	###	GTG	GAG	V	E
BRAF_NM_004333_V_E_2437	chr7	140099605	NM_004333	BRAF	EXN	15	171428	19323	###	GTG	GAG	V	E
BRAF_NM_004333_V_E_2438	chr7	140099605	NM_004333	BRAF	EXN	15	171428	19323	###	GTG	GAG	V	E
BRAF_NM_004333_V_E_2439	chr7	140099605	NM_004333	BRAF	EXN	15	171428	19323	###	GTG	GAG	V	E
BRAF_NM_004333_V_E_2440	chr7	140099605	NM_004333	BRAF	EXN	15	171428	19323	###	GTG	GAG	V	E
BRAF_NM_004333_V_E_2441	chr7	140099605	NM_004333	BRAF	EXN	15	171428	19323	###	GTG	GAG	V	E
BRAF_NM_004333_V_E_2442	chr7	140099605	NM_004333	BRAF	EXN	15	171428	19323	###	GTG	GAG	V	E
BRAF_NM_004333_V_E_2443	chr7	140099605	NM_004333	BRAF	EXN	15	171428	19323	###	GTG	GAG	V	E
BRAF_NM_004333_V_E_2444	chr7	140099605	NM_004333	BRAF	EXN	15	171428	19323	###	GTG	GAG	V	E
BRAF_NM_004333_V_E_2445	chr7	140099605	NM_004333	BRAF	EXN	15	171428	19323	###	GTG	GAG	V	E
BRAF_NM_004333_V_E_2446	chr7	140099605	NM_004333	BRAF	EXN	15	171428	19323	###	GTG	GAG	V	E
BRAF_NM_004333_V_E_2447	chr7	140099605	NM_004333	BRAF	EXN	15	171428	19323	###	GTG	GAG	V	E
BRAF_NM_004333_V_E_2448	chr7	140099605	NM_004333	BRAF	EXN	15	171428	19323	###	GTG	GAG	V	E
BRAF_NM_004333_V_E_2449	chr7	140099605	NM_004333	BRAF	EXN	15	171428	19323	###	GTG	GAG	V	E
BRAF_NM_004333_V_E_2450	chr7	140099605	NM_004333	BRAF	EXN	15	171428	19323	###	GTG	GAG	V	E
BRAF_NM_004333_V_E_2451	chr7	140099605	NM_004333	BRAF	EXN	15	171428	19323	###	GTG	GAG	V	E
BRAF_NM_004333_V_E_2452	chr7	140099605	NM_004333	BRAF	EXN	15	171428	19323	###	GTG	GAG	V	E
BRAF_NM_004333_V_E_2453	chr7	140099605	NM_004333	BRAF	EXN	15	171428	19323	###	GTG	GAG	V	E
BRAF_NM_004333_V_E_2454	chr7	140099605	NM_004333	BRAF	EXN	15	171428	19323	###	GTG	GAG	V	E
BRAF_NM_004333_V_E_2455	chr7	140099605	NM_004333	BRAF	EXN	15	171428	19323	###	GTG	GAG	V	E
BRAF_NM_004333_V_E_2456	chr7	140099605	NM_004333	BRAF	EXN	15	171428	19323	###	GTG	GAG	V	E
BRAF_NM_004333_V_E_2457	chr7	140099605	NM_004333	BRAF	EXN	15	171428	19323	###	GTG	GAG	V	E
BRAF_NM_004333_V_E_2458	chr7	140099605	NM_004333	BRAF	EXN	15	171428	19323	###	GTG	GAG	V	E
BRAF_NM_004333_V_E_2459	chr7	140099605	NM_004333	BRAF	EXN	15	171428	19323	###	GTG	GAG	V	E
BRAF_NM_004333_V_E_2460	chr7	140099605	NM_004333	BRAF	EXN	15	171428	19323	###	GTG	GAG	V	E
BRAF_NM_004333_V_E_2461	chr7	140099605	NM_004333	BRAF	EXN	15	171428	19323	###	GTG	GAG	V	E
BRAF_NM_004333_V_E_2462	chr7	140099605	NM_004333	BRAF	EXN	15	171428	19323	###	GTG	GAG	V	E
BRAF_NM_004333_V_E_2463	chr7	140099605	NM_004333	BRAF	EXN	15	171428	19323	###	GTG	GAG	V	E
BRAF_NM_004333_V_E_2464	chr7	140099605	NM_004333	BRAF	EXN	15	171428	19323	###	GTG	GAG	V	E
BRAF_NM_004333_V_E_2465	chr7	140099605	NM_004333	BRAF	EXN	15	171428	19323	###	GTG	GAG	V	E
BRAF_NM_004333_V_E_2466	chr7	140099605	NM_004333	BRAF	EXN	15	171428	19323	###	GTG	GAG	V	E
BRAF_NM_004333_V_A_2467	chr7	140099605	NM_004333	BRAF	EXN	15	171428	19323	###	GTG	GCG	V	A
BRAF_NM_004333_V_A_2468	chr7	140099605	NM_004333	BRAF	EXN	15	171428	19323	###	GTG	GCG	V	A
BRAF_NM_004333_V_M_2469	chr7	140099606	NM_004333	BRAF	EXN	15	171427	19324	###	GTG	ATG	V	M
BRAF_NM_004333_V_M_2470	chr7	140099606	NM_004333	BRAF	EXN	15	171427	19324	###	GTG	ATG	V	M
BRAF_NM_004333_V_A_2471	chr7	140099605	NM_004333	BRAF	EXN	15	171428	19323	###	GTG	GCG	V	A
BRAF_NM_004333_V_M_2472	chr7	140099606	NM_004333	BRAF	EXN	15	171427	19324	###	GTG	ATG	V	M
BRAF_NM_004333_V_M_2473	chr7	140099606	NM_004333	BRAF	EXN	15	171427	19324	###	GTG	ATG	V	M
BRAF_NM_004333_V_E_2474	chr7	140099605	NM_004333	BRAF	EXN	15	171428	19323	###	GTG	GAG	V	E
BRAF_NM_004333_V_A_2475	chr7	140099605	NM_004333	BRAF	EXN	15	171428	19323	###	GTG	GCG	V	A
BRAF_NM_004333_V_A_2476	chr7	140099605	NM_004333	BRAF	EXN	15	171428	19323	###	GTG	GCG	V	A
BRAF_NM_004333_V_M_2477	chr7	140099606	NM_004333	BRAF	EXN	15	171427	19324	###	GTG	ATG	V	M
BRAF_NM_004333_V_M_2478	chr7	140099606	NM_004333	BRAF	EXN	15	171427	19324	###	GTG	ATG	V	M
BRAF_NM_004333_V_A_2479	chr7	140099605	NM_004333	BRAF	EXN	15	171428	19323	###	GTG	GCG	V	A
BRAF_NM_004333_V_E_2480	chr7	140099605	NM_004333	BRAF	EXN	15	171428	19323	###	GTG	GAG	V	E
BRAF_NM_004333_V_M_2481	chr7	140099606	NM_004333	BRAF	EXN	15	171427	19324	###	GTG	ATG	V	M
BRAF_NM_004333_V_A_2482	chr7	140099605	NM_004333	BRAF	EXN	15	171428	19323	###	GTG	GCG	V	A
BRAF_NM_004333_V_A_2483	chr7	140099605	NM_004333	BRAF	EXN	15	171428	19323	###	GTG	GCG	V	A
BRAF_NM_004333_V_A_2484	chr7	140099605	NM_004333	BRAF	EXN	15	171428	19323	###	GTG	GCG	V	A
BRAF_NM_004333_V_A_2485	chr7	140099605	NM_004333	BRAF	EXN	15	171428	19323	###	GTG	GCG	V	A
BRAF_NM_004333_V_A_2486	chr7	140099605	NM_004333	BRAF	EXN	15	171428	19323	###	GTG	GCG	V	A
BRAF_NM_004333_V_M_2487	chr7	140099606	NM_004333	BRAF	EXN	15	171427	19324	###	GTG	ATG	V	M
BRAF_NM_004333_V_E_2488	chr7	140099605	NM_004333	BRAF	EXN	15	171428	19323	###	GTG	GAG	V	E
BRAF_NM_004333_V_E_2489	chr7	140099605	NM_004333	BRAF	EXN	15	171428	19323	###	GTG	GAG	V	E
BRAF_NM_004333_V_E_2490	chr7	140099605	NM_004333	BRAF	EXN	15	171428	19323	###	GTG	GAG	V	E
BRAF_NM_004333_V_E_2491	chr7	140099605	NM_004333	BRAF	EXN	15	171428	19323	###	GTG	GAG	V	E
BRAF_NM_004333_V_E_2492	chr7	140099605	NM_004333	BRAF	EXN	15	171428	19323	###	GTG	GAG	V	E
BRAF_NM_004333_V_E_2493	chr7	140099605	NM_004333	BRAF	EXN	15	171428	19323	###	GTG	GAG	V	E
BRAF_NM_004333_V_E_2494	chr7	140099605	NM_004333	BRAF	EXN	15	171428	19323	###	GTG	GAG	V	E
BRAF_NM_004333_V_E_2495	chr7	140099605	NM_004333	BRAF	EXN	15	171428	19323	###	GTG	GAG	V	E
BRAF_NM_004333_V_E_2496	chr7	140099605	NM_004333	BRAF	EXN	15	171428	19323	###	GTG	GAG	V	E
BRAF_NM_004333_V_E_2497	chr7	140099605	NM_004333	BRAF	EXN	15	171428	19323	###	GTG	GAG	V	E
BRAF_NM_004333_V_E_2498	chr7	140099605	NM_004333	BRAF	EXN	15	171428	19323	###	GTG	GAG	V	E
BRAF_NM_004333_V_E_2499	chr7	140099605	NM_004333	BRAF	EXN	15	171428	19323	###	GTG	GAG	V	E
BRAF_NM_004333_V_E_2500	chr7	140099605	NM_004333	BRAF	EXN	15	171428	19323	###	GTG	GAG	V	E
BRAF_NM_004333_V_E_2501	chr7	140099605	NM_004333	BRAF	EXN	15	171428	19323	###	GTG	GAG	V	E
BRAF_NM_004333_V_E_2502	chr7	140099605	NM_004333	BRAF	EXN	15	171428	19323	###	GTG	GAG	V	E
BRAF_NM_004333_V_E_2503	chr7	140099605	NM_004333	BRAF	EXN	15	171428	19323	###	GTG	GAG	V	E
BRAF_NM_004333_V_E_2504	chr7	140099605	NM_004333	BRAF	EXN	15	171428	19323	###	GTG	GAG	V	E
BRAF_NM_004333_V_E_2505	chr7	140099605	NM_004333	BRAF	EXN	15	171428	19323	###	GTG	GAG	V	E
BRAF_NM_004333_V_E_2506	chr7	140099605	NM_004333	BRAF	EXN	15	171428	19323	###	GTG	GAG	V	E
BRAF_NM_004333_V_E_2507	chr7	140099605	NM_004333	BRAF	EXN	15	171428	19323	###	GTG	GAG	V	E
BRAF_NM_004333_V_E_2508	chr7	140099605	NM_004333	BRAF	EXN	15	171428	19323	###	GTG	GAG	V	E
BRAF_NM_004333_V_E_2509	chr7	140099605	NM_004333	BRAF	EXN	15	171428	19323	###	GTG	GAG	V	E
BRAF_NM_004333_V_E_2510	chr7	140099605	NM_004333	BRAF	EXN	15	171428	19323	###	GTG	GAG	V	E
BRAF_NM_004333_V_E_2511	chr7	140099605	NM_004333	BRAF	EXN	15	171428	19323	###	GTG	GAG	V	E
BRAF_NM_004333_V_E_2512	chr7	140099605	NM_004333	BRAF	EXN	15	171428	19323	###	GTG	GAG	V	E
BRAF_NM_004333_V_E_2513	chr7	140099605	NM_004333	BRAF	EXN	15	171428	19323	###	GTG	GAG	V	E
BRAF_NM_004333_V_E_2514	chr7	140099605	NM_004333	BRAF	EXN	15	171428	19323	###	GTG	GAG	V	E
BRAF_NM_004333_V_E_2515	chr7	140099605	NM_004333	BRAF	EXN	15	171428	19323	###	GTG	GAG	V	E
BRAF_NM_004333_V_E_2517	chr7	140099605	NM_004333	BRAF	EXN	15	171428	19323	###	GTG	GAG	V	E
BRAF_NM_004333_V_E_2518	chr7	140099605	NM_004333	BRAF	EXN	15	171428	19323	###	GTG	GAG	V	E
BRAF_NM_004333_V_E_2519	chr7	140099605	NM_004333	BRAF	EXN	15	171428	19323	###	GTG	GAG	V	E
BRAF_NM_004333_V_E_2520	chr7	140099605	NM_004333	BRAF	EXN	15	171428	19323	###	GTG	GAG	V	E
BRAF_NM_004333_V_E_2521	chr7	140099605	NM_004333	BRAF	EXN	15	171428	19323	###	GTG	GAG	V	E
BRAF_NM_004333_V_E_2522	chr7	140099605	NM_004333	BRAF	EXN	15	171428	19323	###	GTG	GAG	V	E
BRAF_NM_004333_V_E_2523	chr7	140099605	NM_004333	BRAF	EXN	15	171428	19323	###	GTG	GAG	V	E
BRAF_NM_004333_V_E_2524	chr7	140099605	NM_004333	BRAF	EXN	15	171428	19323	###	GTG	GAG	V	E
BRAF_NM_004333_V_E_2525	chr7	140099605	NM_004333	BRAF	EXN	15	171428	19323	###	GTG	GAG	V	E
BRAF_NM_004333_V_E_2526	chr7	140099605	NM_004333	BRAF	EXN	15	171428	19323	###	GTG	GAG	V	E
BRAF_NM_004333_V_E_2527	chr7	140099605	NM_004333	BRAF	EXN	15	171428	19323	###	GTG	GAG	V	E
BRAF_NM_004333_V_E_2528	chr7	140099605	NM_004333	BRAF	EXN	15	171428	19323	###	GTG	GAG	V	E
BRAF_NM_004333_V_E_2529	chr7	140099605	NM_004333	BRAF	EXN	15	171428	19323	###	GTG	GAG	V	E
BRAF_NM_004333_V_E_2530	chr7	140099605	NM_004333	BRAF	EXN	15	171428	19323	###	GTG	GAG	V	E
BRAF_NM_004333_V_E_2531	chr7	140099605	NM_004333	BRAF	EXN	15	171428	19323	###	GTG	GAG	V	E
BRAF_NM_004333_V_E_2532	chr7	140099605	NM_004333	BRAF	EXN	15	171428	19323	###	GTG	GAG	V	E
BRAF_NM_004333_V_E_2533	chr7	140099605	NM_004333	BRAF	EXN	15	171428	19323	###	GTG	GAG	V	E
BRAF_NM_004333_V_E_2534	chr7	140099605	NM_004333	BRAF	EXN	15	171428	19323	###	GTG	GAG	V	E
BRAF_NM_004333_V_E_2535	chr7	140099605	NM_004333	BRAF	EXN	15	171428	19323	###	GTG	GAG	V	E
BRAF_NM_004333_V_E_2536	chr7	140099605	NM_004333	BRAF	EXN	15	171428	19323	###	GTG	GAG	V	E
BRAF_NM_004333_V_E_2537	chr7	140099605	NM_004333	BRAF	EXN	15	171428	19323	###	GTG	GAG	V	E
BRAF_NM_004333_V_E_2538	chr7	140099605	NM_004333	BRAF	EXN	15	171428	19323	###	GTG	GAG	V	E
BRAF_NM_004333_V_E_2539	chr7	140099605	NM_004333	BRAF	EXN	15	171428	19323	###	GTG	GAG	V	E
BRAF_NM_004333_V_E_2540	chr7	140099605	NM_004333	BRAF	EXN	15	171428	19323	###	GTG	GAG	V	E
BRAF_NM_004333_V_E_2541	chr7	140099605	NM_004333	BRAF	EXN	15	171428	19323	###	GTG	GAG	V	E
BRAF_NM_004333_V_E_2542	chr7	140099605	NM_004333	BRAF	EXN	15	171428	19323	###	GTG	GAG	V	E
BRAF_NM_004333_V_E_2543	chr7	140099605	NM_004333	BRAF	EXN	15	171428	19323	###	GTG	GAG	V	E
BRAF_NM_004333_V_E_2544	chr7	140099605	NM_004333	BRAF	EXN	15	171428	19323	###	GTG	GAG	V	E
BRAF_NM_004333_V_E_2545	chr7	140099605	NM_004333	BRAF	EXN	15	171428	19323	###	GTG	GAG	V	E
BRAF_NM_004333_V_E_2546	chr7	140099605	NM_004333	BRAF	EXN	15	171428	19323	###	GTG	GAG	V	E
BRAF_NM_004333_V_E_2547	chr7	140099605	NM_004333	BRAF	EXN	15	171428	19323	###	GTG	GAG	V	E
BRAF_NM_004333_V_E_2548	chr7	140099605	NM_004333	BRAF	EXN	15	171428	19323	###	GTG	GAG	V	E
BRAF_NM_004333_V_E_2549	chr7	140099605	NM_004333	BRAF	EXN	15	171428	19323	###	GTG	GAG	V	E
BRAF_NM_004333_V_E_2550	chr7	140099605	NM_004333	BRAF	EXN	15	171428	19323	###	GTG	GAG	V	E
BRAF_NM_004333_V_E_2551	chr7	140099605	NM_004333	BRAF	EXN	15	171428	19323	###	GTG	GAG	V	E
BRAF_NM_004333_V_E_2552	chr7	140099605	NM_004333	BRAF	EXN	15	171428	19323	###	GTG	GAG	V	E
BRAF_NM_004333_V_E_2553	chr7	140099605	NM_004333	BRAF	EXN	15	171428	19323	###	GTG	GAG	V	E
BRAF_NM_004333_V_E_2554	chr7	140099605	NM_004333	BRAF	EXN	15	171428	19323	###	GTG	GAG	V	E
BRAF_NM_004333_V_E_2555	chr7	140099605	NM_004333	BRAF	EXN	15	171428	19323	###	GTG	GAG	V	E
BRAF_NM_004333_V_E_2556	chr7	140099605	NM_004333	BRAF	EXN	15	171428	19323	###	GTG	GAG	V	E
BRAF_NM_004333_V_E_2557	chr7	140099605	NM_004333	BRAF	EXN	15	171428	19323	###	GTG	GAG	V	E
BRAF_NM_004333_V_E_2558	chr7	140099605	NM_004333	BRAF	EXN	15	171428	19323	###	GTG	GAG	V	E
BRAF_NM_004333_V_E_2559	chr7	140099605	NM_004333	BRAF	EXN	15	171428	19323	###	GTG	GAG	V	E
BRAF_NM_004333_V_E_2560	chr7	140099605	NM_004333	BRAF	EXN	15	171428	19323	###	GTG	GAG	V	E
BRAF_NM_004333_V_E_2561	chr7	140099605	NM_004333	BRAF	EXN	15	171428	19323	###	GTG	GAG	V	E
BRAF_NM_004333_V_E_2562	chr7	140099605	NM_004333	BRAF	EXN	15	171428	19323	###	GTG	GAG	V	E
BRAF_NM_004333_V_E_2563	chr7	140099605	NM_004333	BRAF	EXN	15	171428	19323	###	GTG	GAG	V	E
BRAF_NM_004333_V_E_2564	chr7	140099605	NM_004333	BRAF	EXN	15	171428	19323	###	GTG	GAG	V	E
BRAF_NM_004333_D_N_2565	chr7	140099645	NM_004333	BRAF	EXN	15	171388	19363	###	GAC	AAC	D	N
BRAF_NM_004333_V_E_2566	chr7	140099605	NM_004333	BRAF	EXN	15	171428	19323	###	GTG	GAG	V	E
BRAF_NM_004333_S_G_2567	chr7	140099591	NM_004333	BRAF	EXN	15	171442	19309	###	AGT	GGT	S	G
BRAF_NM_004333_V_E_2568	chr7	140099605	NM_004333	BRAF	EXN	15	171428	19323	###	GTG	GAG	V	E
BRAF_NM_004333_V_E_2569	chr7	140099605	NM_004333	BRAF	EXN	15	171428	19323	###	GTG	GAG	V	E
BRAF_NM_004333_V_E_2570	chr7	140099605	NM_004333	BRAF	EXN	15	171428	19323	###	GTG	GAG	V	E
BRAF_NM_004333_S_P_2571	chr7	140099564	NM_004333	BRAF	EXN	15	171469	19282	###	TCT	CCT	S	P
BRAF_NM_004333_V_E_2572	chr7	140099605	NM_004333	BRAF	EXN	15	171428	19323	###	GTG	GAG	V	E
BRAF_NM_004333_V_E_2573	chr7	140099605	NM_004333	BRAF	EXN	15	171428	19323	###	GTG	GAG	V	E
BRAF_NM_004333_V_E_2575	chr7	140099605	NM_004333	BRAF	EXN	15	171428	19323	###	GTG	GAG	V	E
BRAF_NM_004333_D_E_2576	chr7	140099643	NM_004333	BRAF	EXN	15	171390	19361	###	GAC	GAA	D	E
BRAF_NM_004333_L_P_2577	chr7	140099641	NM_004333	BRAF	EXN	15	171392	19359	###	CTC	CCC	L	P
BRAF_NM_004333_S_S_2580	chr7	140099598	NM_004333	BRAF	EXN	15	171435	19316	###	TCT	TCG	S	S
BRAF_NM_004333_F_L_2582	chr7	140099621	NM_004333	BRAF	EXN	15	171412	19339	###	TTT	CTT	F	L
BRAF_NM_004333_V_E_2583	chr7	140099605	NM_004333	BRAF	EXN	15	171428	19323	###	GTG	GAG	V	E
BRAF_NM_004333_Q_R_2584	chr7	140099578	NM_004333	BRAF	EXN	15	171455	19296	###	CAG	CGG	Q	R
BRAF_NM_004333_V_E_2585	chr7	140099605	NM_004333	BRAF	EXN	15	171428	19323	###	GTG	GAG	V	E
BRAF_NM_004333_V_E_2586	chr7	140099605	NM_004333	BRAF	EXN	15	171428	19323	###	GTG	GAG	V	E
BRAF_NM_004333_V_E_2587	chr7	140099605	NM_004333	BRAF	EXN	15	171428	19323	###	GTG	GAG	V	E
BRAF_NM_004333_V_E_2588	chr7	140099605	NM_004333	BRAF	EXN	15	171428	19323	###	GTG	GAG	V	E
BRAF_NM_004333_V_E_2590	chr7	140099605	NM_004333	BRAF	EXN	15	171428	19323	###	GTG	GAG	V	E
BRAF_NM_004333_L_Q_2591	chr7	140099614	NM_004333	BRAF	EXN	15	171419	19332	###	CTA	CAA	L	Q
BRAF_NM_004333_V_E_2592	chr7	140099605	NM_004333	BRAF	EXN	15	171428	19323	###	GTG	GAG	V	E
BRAF_NM_004333_L_L_2593	chr7	140099652	NM_004333	BRAF	EXN	15	171381	19370	###	CTT	CTC	L	L
BRAF_NM_004333_Q_Q_2594	chr7	140099577	NM_004333	BRAF	EXN	15	171456	19295	###	CAG	CAA	Q	Q
BRAF_NM_004333_V_E_2595	chr7	140099605	NM_004333	BRAF	EXN	15	171428	19323	###	GTG	GAG	V	E
BRAF_NM_004333_I_T_2596	chr7	140099554	NM_004333	BRAF	EXN	15	171479	19272	###	ATT	ACT	I	T
BRAF_NM_004333_V_E_2597	chr7	140099605	NM_004333	BRAF	EXN	15	171428	19323	###	GTG	GAG	V	E
BRAF_NM_004333_T_T_2598	chr7	140099607	NM_004333	BRAF	EXN	15	171426	19325	###	ACA	ACT	T	T
BRAF_NM_004333_V_E_2599	chr7	140099605	NM_004333	BRAF	EXN	15	171428	19323	###	GTG	GAG	V	E
BRAF_NM_004333_E_D_2600	chr7	140099571	NM_004333	BRAF	EXN	15	171462	19289	###	GAA	GAC	E	D
BRAF_NM_004333_V_E_2601	chr7	140099605	NM_004333	BRAF	EXN	15	171428	19323	###	GTG	GAG	V	E
BRAF_NM_004333_V_E_2602	chr7	140099605	NM_004333	BRAF	EXN	15	171428	19323	###	GTG	GAG	V	E
BRAF_NM_004333_V_E_2604	chr7	140099605	NM_004333	BRAF	EXN	15	171428	19323	###	GTG	GAG	V	E
BRAF_NM_004333_V_E_2605	chr7	140099605	NM_004333	BRAF	EXN	15	171428	19323	###	GTG	GAG	V	E
BRAF_NM_004333_V_E_2606	chr7	140099605	NM_004333	BRAF	EXN	15	171428	19323	###	GTG	GAG	V	E
BRAF_NM_004333_V_E_2607	chr7	140099605	NM_004333	BRAF	EXN	15	171428	19323	###	GTG	GAG	V	E
BRAF_NM_004333_V_E_2608	chr7	140099605	NM_004333	BRAF	EXN	15	171428	19323	###	GTG	GAG	V	E
BRAF_NM_004333_V_E_2609	chr7	140099605	NM_004333	BRAF	EXN	15	171428	19323	###	GTG	GAG	V	E
BRAF_NM_004333_V_E_2610	chr7	140099605	NM_004333	BRAF	EXN	15	171428	19323	###	GTG	GAG	V	E
BRAF_NM_004333_V_E_2611	chr7	140099605	NM_004333	BRAF	EXN	15	171428	19323	###	GTG	GAG	V	E
BRAF_NM_004333_V_E_2612	chr7	140099605	NM_004333	BRAF	EXN	15	171428	19323	###	GTG	GAG	V	E
BRAF_NM_004333_V_E_2613	chr7	140099605	NM_004333	BRAF	EXN	15	171428	19323	###	GTG	GAG	V	E
BRAF_NM_004333_V_E_2614	chr7	140099605	NM_004333	BRAF	EXN	15	171428	19323	###	GTG	GAG	V	E
BRAF_NM_004333_V_E_2615	chr7	140099605	NM_004333	BRAF	EXN	15	171428	19323	###	GTG	GAG	V	E
BRAF_NM_004333_V_E_2616	chr7	140099605	NM_004333	BRAF	EXN	15	171428	19323	###	GTG	GAG	V	E
BRAF_NM_004333_V_E_2617	chr7	140099605	NM_004333	BRAF	EXN	15	171428	19323	###	GTG	GAG	V	E
BRAF_NM_004333_V_E_2618	chr7	140099605	NM_004333	BRAF	EXN	15	171428	19323	###	GTG	GAG	V	E
BRAF_NM_004333_V_E_2619	chr7	140099605	NM_004333	BRAF	EXN	15	171428	19323	###	GTG	GAG	V	E
BRAF_NM_004333_V_E_2620	chr7	140099605	NM_004333	BRAF	EXN	15	171428	19323	###	GTG	GAG	V	E
BRAF_NM_004333_V_E_2621	chr7	140099605	NM_004333	BRAF	EXN	15	171428	19323	###	GTG	GAG	V	E
BRAF_NM_004333_V_E_2622	chr7	140099605	NM_004333	BRAF	EXN	15	171428	19323	###	GTG	GAG	V	E
BRAF_NM_004333_V_E_2623	chr7	140099605	NM_004333	BRAF	EXN	15	171428	19323	###	GTG	GAG	V	E
BRAF_NM_004333_V_E_2624	chr7	140099605	NM_004333	BRAF	EXN	15	171428	19323	###	GTG	GAG	V	E
BRAF_NM_004333_V_E_2625	chr7	140099605	NM_004333	BRAF	EXN	15	171428	19323	###	GTG	GAG	V	E
BRAF_NM_004333_V_E_2626	chr7	140099605	NM_004333	BRAF	EXN	15	171428	19323	###	GTG	GAG	V	E
BRAF_NM_004333_V_E_2627	chr7	140099605	NM_004333	BRAF	EXN	15	171428	19323	###	GTG	GAG	V	E
BRAF_NM_004333_V_E_2628	chr7	140099605	NM_004333	BRAF	EXN	15	171428	19323	###	GTG	GAG	V	E
BRAF_NM_004333_V_E_2629	chr7	140099605	NM_004333	BRAF	EXN	15	171428	19323	###	GTG	GAG	V	E
BRAF_NM_004333_V_E_2630	chr7	140099605	NM_004333	BRAF	EXN	15	171428	19323	###	GTG	GAG	V	E
BRAF_NM_004333_V_E_2631	chr7	140099605	NM_004333	BRAF	EXN	15	171428	19323	###	GTG	GAG	V	E
BRAF_NM_004333_V_E_2632	chr7	140099605	NM_004333	BRAF	EXN	15	171428	19323	###	GTG	GAG	V	E
BRAF_NM_004333_V_E_2633	chr7	140099605	NM_004333	BRAF	EXN	15	171428	19323	###	GTG	GAG	V	E
BRAF_NM_004333_V_E_2634	chr7	140099605	NM_004333	BRAF	EXN	15	171428	19323	###	GTG	GAG	V	E
BRAF_NM_004333_V_E_2635	chr7	140099605	NM_004333	BRAF	EXN	15	171428	19323	###	GTG	GAG	V	E
BRAF_NM_004333_V_E_2636	chr7	140099605	NM_004333	BRAF	EXN	15	171428	19323	###	GTG	GAG	V	E
BRAF_NM_004333_V_E_2637	chr7	140099605	NM_004333	BRAF	EXN	15	171428	19323	###	GTG	GAG	V	E
BRAF_NM_004333_V_E_2638	chr7	140099605	NM_004333	BRAF	EXN	15	171428	19323	###	GTG	GAG	V	E
BRAF_NM_004333_V_E_2639	chr7	140099605	NM_004333	BRAF	EXN	15	171428	19323	###	GTG	GAG	V	E
BRAF_NM_004333_V_E_2640	chr7	140099605	NM_004333	BRAF	EXN	15	171428	19323	###	GTG	GAG	V	E
BRAF_NM_004333_V_E_2641	chr7	140099605	NM_004333	BRAF	EXN	15	171428	19323	###	GTG	GAG	V	E
BRAF_NM_004333_V_E_2642	chr7	140099605	NM_004333	BRAF	EXN	15	171428	19323	###	GTG	GAG	V	E
BRAF_NM_004333_V_E_2643	chr7	140099605	NM_004333	BRAF	EXN	15	171428	19323	###	GTG	GAG	V	E
BRAF_NM_004333_V_E_2644	chr7	140099605	NM_004333	BRAF	EXN	15	171428	19323	###	GTG	GAG	V	E
BRAF_NM_004333_V_E_2645	chr7	140099605	NM_004333	BRAF	EXN	15	171428	19323	###	GTG	GAG	V	E
BRAF_NM_004333_V_E_2646	chr7	140099605	NM_004333	BRAF	EXN	15	171428	19323	###	GTG	GAG	V	E
BRAF_NM_004333_V_E_2647	chr7	140099605	NM_004333	BRAF	EXN	15	171428	19323	###	GTG	GAG	V	E
BRAF_NM_004333_V_E_2648	chr7	140099605	NM_004333	BRAF	EXN	15	171428	19323	###	GTG	GAG	V	E
BRAF_NM_004333_V_E_2649	chr7	140099605	NM_004333	BRAF	EXN	15	171428	19323	###	GTG	GAG	V	E
BRAF_NM_004333_V_E_2650	chr7	140099605	NM_004333	BRAF	EXN	15	171428	19323	###	GTG	GAG	V	E
BRAF_NM_004333_V_E_2651	chr7	140099605	NM_004333	BRAF	EXN	15	171428	19323	###	GTG	GAG	V	E
BRAF_NM_004333_V_E_2652	chr7	140099605	NM_004333	BRAF	EXN	15	171428	19323	###	GTG	GAG	V	E
BRAF_NM_004333_V_E_2653	chr7	140099605	NM_004333	BRAF	EXN	15	171428	19323	###	GTG	GAG	V	E
BRAF_NM_004333_V_E_2654	chr7	140099605	NM_004333	BRAF	EXN	15	171428	19323	###	GTG	GAG	V	E
BRAF_NM_004333_V_E_2655	chr7	140099605	NM_004333	BRAF	EXN	15	171428	19323	###	GTG	GAG	V	E
BRAF_NM_004333_V_E_2656	chr7	140099605	NM_004333	BRAF	EXN	15	171428	19323	###	GTG	GAG	V	E
BRAF_NM_004333_V_E_2657	chr7	140099605	NM_004333	BRAF	EXN	15	171428	19323	###	GTG	GAG	V	E
BRAF_NM_004333_V_E_2658	chr7	140099605	NM_004333	BRAF	EXN	15	171428	19323	###	GTG	GAG	V	E
BRAF_NM_004333_V_E_2659	chr7	140099605	NM_004333	BRAF	EXN	15	171428	19323	###	GTG	GAG	V	E
BRAF_NM_004333_V_E_2660	chr7	140099605	NM_004333	BRAF	EXN	15	171428	19323	###	GTG	GAG	V	E
BRAF_NM_004333_V_E_2661	chr7	140099605	NM_004333	BRAF	EXN	15	171428	19323	###	GTG	GAG	V	E
BRAF_NM_004333_V_E_2662	chr7	140099605	NM_004333	BRAF	EXN	15	171428	19323	###	GTG	GAG	V	E
BRAF_NM_004333_V_E_2663	chr7	140099605	NM_004333	BRAF	EXN	15	171428	19323	###	GTG	GAG	V	E
BRAF_NM_004333_V_E_2664	chr7	140099605	NM_004333	BRAF	EXN	15	171428	19323	###	GTG	GAG	V	E
BRAF_NM_004333_V_E_2665	chr7	140099605	NM_004333	BRAF	EXN	15	171428	19323	###	GTG	GAG	V	E
BRAF_NM_004333_V_E_2666	chr7	140099605	NM_004333	BRAF	EXN	15	171428	19323	###	GTG	GAG	V	E
BRAF_NM_004333_V_E_2667	chr7	140099605	NM_004333	BRAF	EXN	15	171428	19323	###	GTG	GAG	V	E
BRAF_NM_004333_V_E_2668	chr7	140099605	NM_004333	BRAF	EXN	15	171428	19323	###	GTG	GAG	V	E
BRAF_NM_004333_V_E_2669	chr7	140099605	NM_004333	BRAF	EXN	15	171428	19323	###	GTG	GAG	V	E
BRAF_NM_004333_V_E_2670	chr7	140099605	NM_004333	BRAF	EXN	15	171428	19323	###	GTG	GAG	V	E
BRAF_NM_004333_V_E_2671	chr7	140099605	NM_004333	BRAF	EXN	15	171428	19323	###	GTG	GAG	V	E
BRAF_NM_004333_V_E_2672	chr7	140099605	NM_004333	BRAF	EXN	15	171428	19323	###	GTG	GAG	V	E
BRAF_NM_004333_V_E_2673	chr7	140099605	NM_004333	BRAF	EXN	15	171428	19323	###	GTG	GAG	V	E
BRAF_NM_004333_V_E_2674	chr7	140099605	NM_004333	BRAF	EXN	15	171428	19323	###	GTG	GAG	V	E
BRAF_NM_004333_V_E_2675	chr7	140099605	NM_004333	BRAF	EXN	15	171428	19323	###	GTG	GAG	V	E
BRAF_NM_004333_V_E_2676	chr7	140099605	NM_004333	BRAF	EXN	15	171428	19323	###	GTG	GAG	V	E
BRAF_NM_004333_V_E_2677	chr7	140099605	NM_004333	BRAF	EXN	15	171428	19323	###	GTG	GAG	V	E
BRAF_NM_004333_V_E_2678	chr7	140099605	NM_004333	BRAF	EXN	15	171428	19323	###	GTG	GAG	V	E
BRAF_NM_004333_V_E_2679	chr7	140099605	NM_004333	BRAF	EXN	15	171428	19323	###	GTG	GAG	V	E
BRAF_NM_004333_V_E_2680	chr7	140099605	NM_004333	BRAF	EXN	15	171428	19323	###	GTG	GAG	V	E
BRAF_NM_004333_V_E_2681	chr7	140099605	NM_004333	BRAF	EXN	15	171428	19323	###	GTG	GAG	V	E
BRAF_NM_004333_V_E_2682	chr7	140099605	NM_004333	BRAF	EXN	15	171428	19323	###	GTG	GAG	V	E
BRAF_NM_004333_V_E_2683	chr7	140099605	NM_004333	BRAF	EXN	15	171428	19323	###	GTG	GAG	V	E
BRAF_NM_004333_V_E_2684	chr7	140099605	NM_004333	BRAF	EXN	15	171428	19323	###	GTG	GAG	V	E
BRAF_NM_004333_V_E_2685	chr7	140099605	NM_004333	BRAF	EXN	15	171428	19323	###	GTG	GAG	V	E
BRAF_NM_004333_V_E_2686	chr7	140099605	NM_004333	BRAF	EXN	15	171428	19323	###	GTG	GAG	V	E
BRAF_NM_004333_V_E_2687	chr7	140099605	NM_004333	BRAF	EXN	15	171428	19323	###	GTG	GAG	V	E
BRAF_NM_004333_V_E_2688	chr7	140099605	NM_004333	BRAF	EXN	15	171428	19323	###	GTG	GAG	V	E
BRAF_NM_004333_V_E_2689	chr7	140099605	NM_004333	BRAF	EXN	15	171428	19323	###	GTG	GAG	V	E
BRAF_NM_004333_V_E_2690	chr7	140099605	NM_004333	BRAF	EXN	15	171428	19323	###	GTG	GAG	V	E
BRAF_NM_004333_V_E_2691	chr7	140099605	NM_004333	BRAF	EXN	15	171428	19323	###	GTG	GAG	V	E
BRAF_NM_004333_V_E_2692	chr7	140099605	NM_004333	BRAF	EXN	15	171428	19323	###	GTG	GAG	V	E
BRAF_NM_004333_V_E_2693	chr7	140099605	NM_004333	BRAF	EXN	15	171428	19323	###	GTG	GAG	V	E
BRAF_NM_004333_V_E_2694	chr7	140099605	NM_004333	BRAF	EXN	15	171428	19323	###	GTG	GAG	V	E
BRAF_NM_004333_V_E_2695	chr7	140099605	NM_004333	BRAF	EXN	15	171428	19323	###	GTG	GAG	V	E
BRAF_NM_004333_V_E_2696	chr7	140099605	NM_004333	BRAF	EXN	15	171428	19323	###	GTG	GAG	V	E
BRAF_NM_004333_V_E_2697	chr7	140099605	NM_004333	BRAF	EXN	15	171428	19323	###	GTG	GAG	V	E
BRAF_NM_004333_V_E_2698	chr7	140099605	NM_004333	BRAF	EXN	15	171428	19323	###	GTG	GAG	V	E
BRAF_NM_004333_V_E_2699	chr7	140099605	NM_004333	BRAF	EXN	15	171428	19323	###	GTG	GAG	V	E
BRAF_NM_004333_V_E_2700	chr7	140099605	NM_004333	BRAF	EXN	15	171428	19323	###	GTG	GAG	V	E
BRAF_NM_004333_V_E_2701	chr7	140099605	NM_004333	BRAF	EXN	15	171428	19323	###	GTG	GAG	V	E
BRAF_NM_004333_V_E_2702	chr7	140099605	NM_004333	BRAF	EXN	15	171428	19323	###	GTG	GAG	V	E
BRAF_NM_004333_V_E_2703	chr7	140099605	NM_004333	BRAF	EXN	15	171428	19323	###	GTG	GAG	V	E
BRAF_NM_004333_V_E_2704	chr7	140099605	NM_004333	BRAF	EXN	15	171428	19323	###	GTG	GAG	V	E
BRAF_NM_004333_V_E_2705	chr7	140099605	NM_004333	BRAF	EXN	15	171428	19323	###	GTG	GAG	V	E
BRAF_NM_004333_V_E_2706	chr7	140099605	NM_004333	BRAF	EXN	15	171428	19323	###	GTG	GAG	V	E
BRAF_NM_004333_V_E_2707	chr7	140099605	NM_004333	BRAF	EXN	15	171428	19323	###	GTG	GAG	V	E
BRAF_NM_004333_V_E_2708	chr7	140099605	NM_004333	BRAF	EXN	15	171428	19323	###	GTG	GAG	V	E
BRAF_NM_004333_V_E_2709	chr7	140099605	NM_004333	BRAF	EXN	15	171428	19323	###	GTG	GAG	V	E
BRAF_NM_004333_V_E_2710	chr7	140099605	NM_004333	BRAF	EXN	15	171428	19323	###	GTG	GAG	V	E
BRAF_NM_004333_V_E_2711	chr7	140099605	NM_004333	BRAF	EXN	15	171428	19323	###	GTG	GAG	V	E
BRAF_NM_004333_V_E_2712	chr7	140099605	NM_004333	BRAF	EXN	15	171428	19323	###	GTG	GAG	V	E
BRAF_NM_004333_V_E_2713	chr7	140099605	NM_004333	BRAF	EXN	15	171428	19323	###	GTG	GAG	V	E
BRAF_NM_004333_V_E_2714	chr7	140099605	NM_004333	BRAF	EXN	15	171428	19323	###	GTG	GAG	V	E
BRAF_NM_004333_V_E_2715	chr7	140099605	NM_004333	BRAF	EXN	15	171428	19323	###	GTG	GAG	V	E
BRAF_NM_004333_V_E_2716	chr7	140099605	NM_004333	BRAF	EXN	15	171428	19323	###	GTG	GAG	V	E
BRAF_NM_004333_V_E_2717	chr7	140099605	NM_004333	BRAF	EXN	15	171428	19323	###	GTG	GAG	V	E
BRAF_NM_004333_V_E_2718	chr7	140099605	NM_004333	BRAF	EXN	15	171428	19323	###	GTG	GAG	V	E
BRAF_NM_004333_V_E_2719	chr7	140099605	NM_004333	BRAF	EXN	15	171428	19323	###	GTG	GAG	V	E
BRAF_NM_004333_V_E_2720	chr7	140099605	NM_004333	BRAF	EXN	15	171428	19323	###	GTG	GAG	V	E
BRAF_NM_004333_V_E_2721	chr7	140099605	NM_004333	BRAF	EXN	15	171428	19323	###	GTG	GAG	V	E
BRAF_NM_004333_V_E_2722	chr7	140099605	NM_004333	BRAF	EXN	15	171428	19323	###	GTG	GAG	V	E
BRAF_NM_004333_V_E_2723	chr7	140099605	NM_004333	BRAF	EXN	15	171428	19323	###	GTG	GAG	V	E
BRAF_NM_004333_V_E_2724	chr7	140099605	NM_004333	BRAF	EXN	15	171428	19323	###	GTG	GAG	V	E
BRAF_NM_004333_V_E_2725	chr7	140099605	NM_004333	BRAF	EXN	15	171428	19323	###	GTG	GAG	V	E
BRAF_NM_004333_V_E_2726	chr7	140099605	NM_004333	BRAF	EXN	15	171428	19323	###	GTG	GAG	V	E
BRAF_NM_004333_V_E_2727	chr7	140099605	NM_004333	BRAF	EXN	15	171428	19323	###	GTG	GAG	V	E
BRAF_NM_004333_V_E_2728	chr7	140099605	NM_004333	BRAF	EXN	15	171428	19323	###	GTG	GAG	V	E
BRAF_NM_004333_V_E_2729	chr7	140099605	NM_004333	BRAF	EXN	15	171428	19323	###	GTG	GAG	V	E
BRAF_NM_004333_V_E_2730	chr7	140099605	NM_004333	BRAF	EXN	15	171428	19323	###	GTG	GAG	V	E
BRAF_NM_004333_V_E_2731	chr7	140099605	NM_004333	BRAF	EXN	15	171428	19323	###	GTG	GAG	V	E
BRAF_NM_004333_V_E_2732	chr7	140099605	NM_004333	BRAF	EXN	15	171428	19323	###	GTG	GAG	V	E
BRAF_NM_004333_V_E_2733	chr7	140099605	NM_004333	BRAF	EXN	15	171428	19323	###	GTG	GAG	V	E
BRAF_NM_004333_V_E_2734	chr7	140099605	NM_004333	BRAF	EXN	15	171428	19323	###	GTG	GAG	V	E
BRAF_NM_004333_V_E_2735	chr7	140099605	NM_004333	BRAF	EXN	15	171428	19323	###	GTG	GAG	V	E
BRAF_NM_004333_V_E_2736	chr7	140099605	NM_004333	BRAF	EXN	15	171428	19323	###	GTG	GAG	V	E
BRAF_NM_004333_V_E_2737	chr7	140099605	NM_004333	BRAF	EXN	15	171428	19323	###	GTG	GAG	V	E
BRAF_NM_004333_V_E_2738	chr7	140099605	NM_004333	BRAF	EXN	15	171428	19323	###	GTG	GAG	V	E
BRAF_NM_004333_V_E_2739	chr7	140099605	NM_004333	BRAF	EXN	15	171428	19323	###	GTG	GAG	V	E
BRAF_NM_004333_V_E_2740	chr7	140099605	NM_004333	BRAF	EXN	15	171428	19323	###	GTG	GAG	V	E
BRAF_NM_004333_V_E_2741	chr7	140099605	NM_004333	BRAF	EXN	15	171428	19323	###	GTG	GAG	V	E
BRAF_NM_004333_V_E_2742	chr7	140099605	NM_004333	BRAF	EXN	15	171428	19323	###	GTG	GAG	V	E
BRAF_NM_004333_V_E_2743	chr7	140099605	NM_004333	BRAF	EXN	15	171428	19323	###	GTG	GAG	V	E
BRAF_NM_004333_V_E_2744	chr7	140099605	NM_004333	BRAF	EXN	15	171428	19323	###	GTG	GAG	V	E
BRAF_NM_004333_V_E_2745	chr7	140099605	NM_004333	BRAF	EXN	15	171428	19323	###	GTG	GAG	V	E
BRAF_NM_004333_V_E_2746	chr7	140099605	NM_004333	BRAF	EXN	15	171428	19323	###	GTG	GAG	V	E
BRAF_NM_004333_V_E_2747	chr7	140099605	NM_004333	BRAF	EXN	15	171428	19323	###	GTG	GAG	V	E
BRAF_NM_004333_V_E_2748	chr7	140099605	NM_004333	BRAF	EXN	15	171428	19323	###	GTG	GAG	V	E
BRAF_NM_004333_V_E_2749	chr7	140099605	NM_004333	BRAF	EXN	15	171428	19323	###	GTG	GAG	V	E
BRAF_NM_004333_V_E_2750	chr7	140099605	NM_004333	BRAF	EXN	15	171428	19323	###	GTG	GAG	V	E
BRAF_NM_004333_V_E_2751	chr7	140099605	NM_004333	BRAF	EXN	15	171428	19323	###	GTG	GAG	V	E
BRAF_NM_004333_V_E_2752	chr7	140099605	NM_004333	BRAF	EXN	15	171428	19323	###	GTG	GAG	V	E
BRAF_NM_004333_V_E_2753	chr7	140099605	NM_004333	BRAF	EXN	15	171428	19323	###	GTG	GAG	V	E
BRAF_NM_004333_V_E_2754	chr7	140099605	NM_004333	BRAF	EXN	15	171428	19323	###	GTG	GAG	V	E
BRAF_NM_004333_V_E_2755	chr7	140099605	NM_004333	BRAF	EXN	15	171428	19323	###	GTG	GAG	V	E
BRAF_NM_004333_V_E_2756	chr7	140099605	NM_004333	BRAF	EXN	15	171428	19323	###	GTG	GAG	V	E
BRAF_NM_004333_V_E_2757	chr7	140099605	NM_004333	BRAF	EXN	15	171428	19323	###	GTG	GAG	V	E
BRAF_NM_004333_V_E_2758	chr7	140099605	NM_004333	BRAF	EXN	15	171428	19323	###	GTG	GAG	V	E
BRAF_NM_004333_V_E_2759	chr7	140099605	NM_004333	BRAF	EXN	15	171428	19323	###	GTG	GAG	V	E
BRAF_NM_004333_V_E_2760	chr7	140099605	NM_004333	BRAF	EXN	15	171428	19323	###	GTG	GAG	V	E
BRAF_NM_004333_V_E_2761	chr7	140099605	NM_004333	BRAF	EXN	15	171428	19323	###	GTG	GAG	V	E
BRAF_NM_004333_V_E_2762	chr7	140099605	NM_004333	BRAF	EXN	15	171428	19323	###	GTG	GAG	V	E
BRAF_NM_004333_V_E_2763	chr7	140099605	NM_004333	BRAF	EXN	15	171428	19323	###	GTG	GAG	V	E
BRAF_NM_004333_V_E_2764	chr7	140099605	NM_004333	BRAF	EXN	15	171428	19323	###	GTG	GAG	V	E
BRAF_NM_004333_V_E_2765	chr7	140099605	NM_004333	BRAF	EXN	15	171428	19323	###	GTG	GAG	V	E
BRAF_NM_004333_V_E_2766	chr7	140099605	NM_004333	BRAF	EXN	15	171428	19323	###	GTG	GAG	V	E
BRAF_NM_004333_V_E_2767	chr7	140099605	NM_004333	BRAF	EXN	15	171428	19323	###	GTG	GAG	V	E
BRAF_NM_004333_V_E_2768	chr7	140099605	NM_004333	BRAF	EXN	15	171428	19323	###	GTG	GAG	V	E
BRAF_NM_004333_V_E_2769	chr7	140099605	NM_004333	BRAF	EXN	15	171428	19323	###	GTG	GAG	V	E
BRAF_NM_004333_V_E_2770	chr7	140099605	NM_004333	BRAF	EXN	15	171428	19323	###	GTG	GAG	V	E
BRAF_NM_004333_V_E_2771	chr7	140099605	NM_004333	BRAF	EXN	15	171428	19323	###	GTG	GAG	V	E
BRAF_NM_004333_V_E_2772	chr7	140099605	NM_004333	BRAF	EXN	15	171428	19323	###	GTG	GAG	V	E
BRAF_NM_004333_V_E_2773	chr7	140099605	NM_004333	BRAF	EXN	15	171428	19323	###	GTG	GAG	V	E
BRAF_NM_004333_V_E_2774	chr7	140099605	NM_004333	BRAF	EXN	15	171428	19323	###	GTG	GAG	V	E
BRAF_NM_004333_V_E_2775	chr7	140099605	NM_004333	BRAF	EXN	15	171428	19323	###	GTG	GAG	V	E
BRAF_NM_004333_V_E_2776	chr7	140099605	NM_004333	BRAF	EXN	15	171428	19323	###	GTG	GAG	V	E
BRAF_NM_004333_V_E_2777	chr7	140099605	NM_004333	BRAF	EXN	15	171428	19323	###	GTG	GAG	V	E
BRAF_NM_004333_V_E_2778	chr7	140099605	NM_004333	BRAF	EXN	15	171428	19323	###	GTG	GAG	V	E
BRAF_NM_004333_V_E_2779	chr7	140099605	NM_004333	BRAF	EXN	15	171428	19323	###	GTG	GAG	V	E
BRAF_NM_004333_V_E_2780	chr7	140099605	NM_004333	BRAF	EXN	15	171428	19323	###	GTG	GAG	V	E
BRAF_NM_004333_V_E_2781	chr7	140099605	NM_004333	BRAF	EXN	15	171428	19323	###	GTG	GAG	V	E
BRAF_NM_004333_V_E_2782	chr7	140099605	NM_004333	BRAF	EXN	15	171428	19323	###	GTG	GAG	V	E
BRAF_NM_004333_V_E_2783	chr7	140099605	NM_004333	BRAF	EXN	15	171428	19323	###	GTG	GAG	V	E
BRAF_NM_004333_V_E_2784	chr7	140099605	NM_004333	BRAF	EXN	15	171428	19323	###	GTG	GAG	V	E
BRAF_NM_004333_V_E_2785	chr7	140099605	NM_004333	BRAF	EXN	15	171428	19323	###	GTG	GAG	V	E
BRAF_NM_004333_V_E_2786	chr7	140099605	NM_004333	BRAF	EXN	15	171428	19323	###	GTG	GAG	V	E
BRAF_NM_004333_V_E_2787	chr7	140099605	NM_004333	BRAF	EXN	15	171428	19323	###	GTG	GAG	V	E
BRAF_NM_004333_V_E_2788	chr7	140099605	NM_004333	BRAF	EXN	15	171428	19323	###	GTG	GAG	V	E
BRAF_NM_004333_V_E_2789	chr7	140099605	NM_004333	BRAF	EXN	15	171428	19323	###	GTG	GAG	V	E
BRAF_NM_004333_V_E_2790	chr7	140099605	NM_004333	BRAF	EXN	15	171428	19323	###	GTG	GAG	V	E
BRAF_NM_004333_V_E_2791	chr7	140099605	NM_004333	BRAF	EXN	15	171428	19323	###	GTG	GAG	V	E
BRAF_NM_004333_V_E_2792	chr7	140099605	NM_004333	BRAF	EXN	15	171428	19323	###	GTG	GAG	V	E
BRAF_NM_004333_V_E_2793	chr7	140099605	NM_004333	BRAF	EXN	15	171428	19323	###	GTG	GAG	V	E
BRAF_NM_004333_V_E_2795	chr7	140099605	NM_004333	BRAF	EXN	15	171428	19323	###	GTG	GAG	V	E
BRAF_NM_004333_V_E_2796	chr7	140099605	NM_004333	BRAF	EXN	15	171428	19323	###	GTG	GAG	V	E
BRAF_NM_004333_V_E_2798	chr7	140099605	NM_004333	BRAF	EXN	15	171428	19323	###	GTG	GAG	V	E
BRAF_NM_004333_V_E_2799	chr7	140099605	NM_004333	BRAF	EXN	15	171428	19323	###	GTG	GAG	V	E
BRAF_NM_004333_V_E_2800	chr7	140099605	NM_004333	BRAF	EXN	15	171428	19323	###	GTG	GAG	V	E
BRAF_NM_004333_V_E_2801	chr7	140099605	NM_004333	BRAF	EXN	15	171428	19323	###	GTG	GAG	V	E
BRAF_NM_004333_V_E_2802	chr7	140099605	NM_004333	BRAF	EXN	15	171428	19323	###	GTG	GAG	V	E
BRAF_NM_004333_V_E_2803	chr7	140099605	NM_004333	BRAF	EXN	15	171428	19323	###	GTG	GAG	V	E
BRAF_NM_004333_V_E_2804	chr7	140099605	NM_004333	BRAF	EXN	15	171428	19323	###	GTG	GAG	V	E
BRAF_NM_004333_V_E_2805	chr7	140099605	NM_004333	BRAF	EXN	15	171428	19323	###	GTG	GAG	V	E
BRAF_NM_004333_V_E_2806	chr7	140099605	NM_004333	BRAF	EXN	15	171428	19323	###	GTG	GAG	V	E
BRAF_NM_004333_V_E_2807	chr7	140099605	NM_004333	BRAF	EXN	15	171428	19323	###	GTG	GAG	V	E
BRAF_NM_004333_V_E_2808	chr7	140099605	NM_004333	BRAF	EXN	15	171428	19323	###	GTG	GAG	V	E
BRAF_NM_004333_V_E_2809	chr7	140099605	NM_004333	BRAF	EXN	15	171428	19323	###	GTG	GAG	V	E
BRAF_NM_004333_V_E_2810	chr7	140099605	NM_004333	BRAF	EXN	15	171428	19323	###	GTG	GAG	V	E
BRAF_NM_004333_V_E_2811	chr7	140099605	NM_004333	BRAF	EXN	15	171428	19323	###	GTG	GAG	V	E
BRAF_NM_004333_V_E_2812	chr7	140099605	NM_004333	BRAF	EXN	15	171428	19323	###	GTG	GAG	V	E
BRAF_NM_004333_V_E_2813	chr7	140099605	NM_004333	BRAF	EXN	15	171428	19323	###	GTG	GAG	V	E
BRAF_NM_004333_V_E_2814	chr7	140099605	NM_004333	BRAF	EXN	15	171428	19323	###	GTG	GAG	V	E
BRAF_NM_004333_V_E_2815	chr7	140099605	NM_004333	BRAF	EXN	15	171428	19323	###	GTG	GAG	V	E
BRAF_NM_004333_V_E_2816	chr7	140099605	NM_004333	BRAF	EXN	15	171428	19323	###	GTG	GAG	V	E
BRAF_NM_004333_V_E_2817	chr7	140099605	NM_004333	BRAF	EXN	15	171428	19323	###	GTG	GAG	V	E
BRAF_NM_004333_V_E_2818	chr7	140099605	NM_004333	BRAF	EXN	15	171428	19323	###	GTG	GAG	V	E
BRAF_NM_004333_V_E_2819	chr7	140099605	NM_004333	BRAF	EXN	15	171428	19323	###	GTG	GAG	V	E
BRAF_NM_004333_V_E_2820	chr7	140099605	NM_004333	BRAF	EXN	15	171428	19323	###	GTG	GAG	V	E
BRAF_NM_004333_V_E_2821	chr7	140099605	NM_004333	BRAF	EXN	15	171428	19323	###	GTG	GAG	V	E
BRAF_NM_004333_V_E_2822	chr7	140099605	NM_004333	BRAF	EXN	15	171428	19323	###	GTG	GAG	V	E
[truncated: 72,624 more rows]
